# Supplementary material for: A coordinated network of MYB regulators orchestrates anthocyanin biosynthesis in banana
Source: Hortic Res. 2026 Jan 13;13(6):uhaf361. doi: 10.1093/hr/uhaf361 (PMC13273576; doi:10.1093/hr/uhaf361)
Supplement: Web_Material_uhaf361 [file Web_Material_uhaf361.zip]

Archive with 7 entries (7 files):
- Supp. file S7_Transcriptomic data_Dr. S Negi.xlsx
- Supplementary figures S5.pptx
- Supplementary file S2.pptx
- Supplementary file S3.xlsx
- Supplementary file S4.docx
- supplementary file S6 (1).pdf
- supplementary file S6 (2).pdf
