# Supplementary material for: A coordinated network of MYB regulators orchestrates anthocyanin biosynthesis in banana
Source: Hortic Res. 2026 Jan 13;13(6):uhaf361. doi: 10.1093/hr/uhaf361 (PMC13273576; doi:10.1093/hr/uhaf361)
Supplement: Web_Material_uhaf361 [file Web_Material_uhaf361.zip › Supp. file S7_Transcriptomic data_Dr. S Negi.xlsx]

## Sheet: DEG
GeneID	Base mean	log2(FC)	StdErr	Wald-Stats	P-value	P-adj	Gene Name	Description	Trancription Factor ID	Family
Ma10_g02470	14.2708	4.00466	0.835702	4.79197	1.65e-06	3.56e-06	GSMUA_Achr10G00170_001	expressed protein	GSMUA_Achr10P00170_001	bHLH
Ma10_g05130	525.393	-0.303273	0.124539	-2.43516	0.0148852	0.0213476	GSMUA_Achr10G00340_001	transcription factor, putative, expressed	GSMUA_Achr10P00340_001	bZIP
Ma10_g05870	300.18	0.938633	0.160781	5.83795	5.28e-09	1.37e-08	GSMUA_Achr10G00550_001	basic helix-loop-helix DND-binding domain containing protein, expressed	GSMUA_Achr10P00550_001	bHLH
Ma10_g05780	190.389	0.287736	0.218239	1.31844	0.187355	0.225221	GSMUA_Achr10G00660_001	MYB family transcription factor, putative, expressed	GSMUA_Achr10P00660_001	MYB
Ma10_g06690	63.5075	-1.32323	0.380658	-3.47615	0.000508661	0.000869458	GSMUA_Achr10G01020_001	TCP family transcription factor, putative, expressed	GSMUA_Achr10P01020_001	TCP
Ma10_g06810	23.7824	-1.34852	0.57058	-2.36341	0.0181075	0.0256579	GSMUA_Achr10G01110_001	AP2 domain containing protein, expressed	GSMUA_Achr10P01110_001	ERF
Ma10_g06870	24.0399	-6.86447	1.18757	-5.78028	7.46e-09	1.92e-08	GSMUA_Achr10G01150_001	WRKY39, expressed	GSMUA_Achr10P01150_001	WRKY
Ma10_g01900	363.667	1.65002	0.167987	9.82234	9.02e-23	4.49e-22	GSMUA_Achr10G01440_001	bZIP transcription factor domain containing protein, expressed	GSMUA_Achr10P01440_001	bZIP
Ma10_g01760	93.0523	0.727764	0.329673	2.20753	0.0272769	0.0376562	GSMUA_Achr10G01600_001	bZIP transcription factor, putative, expressed	GSMUA_Achr10P01600_001	bZIP
Ma10_g06270	251.72	0.0264224	0.184186	0.143455	0.885931	0.901253	GSMUA_Achr10G02050_001	transcription regulator, putative, expressed	GSMUA_Achr10P02050_001	GeBP
Ma10_g06280	8.812	-0.615398	0.853956	-0.720644	0.471129	0.519058	GSMUA_Achr10G02060_001	WRKY9, expressed	GSMUA_Achr10P02060_001	WRKY
Ma10_g02400	144.636	1.39494	0.275255	5.06779	4.02e-07	9.14e-07	GSMUA_Achr10G02290_001	MYB family transcription factor, putative, expressed	GSMUA_Achr10P02290_001	MYB
Ma10_g02290	237.025	-0.158219	0.237928	-0.66499	0.506057	0.552992	GSMUA_Achr10G02420_001	MYB family transcription factor, putative, expressed	GSMUA_Achr10P02420_001	G2-like
Ma10_g02270	450.317	-0.678356	0.141317	-4.80026	1.58e-06	3.43e-06	GSMUA_Achr10G02440_001	SCARECROW, putative, expressed	GSMUA_Achr10P02440_001	GRAS
Ma10_g02210	41.605	2.3551	0.456907	5.15445	2.54e-07	5.85e-07	GSMUA_Achr10G02500_001	dof zinc finger domain containing protein, putative, expressed	GSMUA_Achr10P02500_001	Dof
Ma10_g01280	676.891	-0.270378	0.111085	-2.43397	0.0149342	0.0214118	GSMUA_Achr10G03230_001	AP2 domain containing protein, expressed	GSMUA_Achr10P03230_001	AP2
Ma10_g06070	35.6789	-0.218856	0.441581	-0.495619	0.620164	0.66289	GSMUA_Achr10G03660_001	dof zinc finger domain containing protein, putative, expressed	GSMUA_Achr10P03660_001	Dof
Ma10_g03830	300.845	-2.0524	0.193638	-10.5992	3.01e-26	1.67e-25	GSMUA_Achr10G03980_001	ZOS12-04 - C2H2 zinc finger protein, expressed	GSMUA_Achr10P03980_001	C2H2
Ma10_g04160	196.872	-2.7058	0.272914	-9.91445	3.6e-23	1.82e-22	GSMUA_Achr10G04320_001	no apical meristem protein, putative, expressed	GSMUA_Achr10P04320_001	NAC
Ma10_g04360	566.966	-0.0884561	0.12503	-0.707481	0.479268	0.527107	GSMUA_Achr10G04530_001	no apical meristem protein, putative, expressed	GSMUA_Achr10P04530_001	NAC
Ma10_g04400	858.905	-1.88881	0.105326	-17.933	6.51e-72	9.46e-71	GSMUA_Achr10G04570_001	No apical meristem protein, putative, expressed	GSMUA_Achr10P04570_001	NAC
Ma10_g04420	120.959	2.48196	0.302682	8.19988	2.41e-16	9.3e-16	GSMUA_Achr10G04590_001	MYB family transcription factor, putative, expressed	GSMUA_Achr10P04590_001	MYB
Ma10_g04430	31.7576	2.06396	0.53162	3.8824	0.000103429	0.000189991	GSMUA_Achr10G04600_001	auxin response factor 18, putative, expressed	GSMUA_Achr10P04600_001	ARF
Ma10_g04550	80.4276	-5.1277	0.51529	-9.9511	2.49e-23	1.27e-22	GSMUA_Achr10G04720_001	no apical meristem protein, putative, expressed	GSMUA_Achr10P04720_001	NAC
Ma10_g04640	488.302	0.401267	0.145815	2.7519	0.00592511	0.00895878	GSMUA_Achr10G04780_001	ZOS5-12 - C2H2 zinc finger protein, expressed	GSMUA_Achr10P04780_001	C2H2
Ma10_g04720	61.337	-3.33529	0.442309	-7.54064	4.68e-14	1.62e-13	GSMUA_Achr10G04860_001	ethylene-responsive protein related, putative, expressed	GSMUA_Achr10P04860_001	bHLH
Ma10_g04750	55.5967	2.1917	0.388944	5.635	1.75e-08	4.38e-08	GSMUA_Achr10G04900_001	homeobox and START domains containing protein, putative, expressed	GSMUA_Achr10P04900_001	HD-ZIP
Ma10_g04910	18.7011	2.71247	0.651654	4.16244	3.15e-05	6.06e-05	GSMUA_Achr10G05070_001	no apical meristem protein, putative, expressed	GSMUA_Achr10P05070_001	NAC
Ma10_g04920	18.2071	-0.0964534	0.602086	-0.160199	0.872724	0.889374	GSMUA_Achr10G05080_001	MYB family transcription factor, putative, expressed	GSMUA_Achr10P05080_001	MYB
Ma10_g06980	896.899	-1.76745	0.103854	-17.0186	5.98e-65	7.69e-64	GSMUA_Achr10G05690_001	zinc finger C-x8-C-x5-C-x3-H type family protein, expressed	GSMUA_Achr10P05690_001	C3H
Ma10_g07100	521.184	-0.184645	0.124642	-1.4814	0.138501	0.170707	GSMUA_Achr10G05820_001	CCT/B-box zinc finger protein, putative, expressed	GSMUA_Achr10P05820_001	CO-like
Ma10_g07190	28.4287	0.538772	0.503003	1.07111	0.284119	0.328939	GSMUA_Achr10G05890_001	dof zinc finger domain containing protein, putative, expressed	GSMUA_Achr10P05890_001	Dof
Ma10_g03700	1139.71	2.73353	0.109811	24.8932	8.82e-137	2.73e-135	GSMUA_Achr10G06000_001	homeobox protein knotted-1, putative, expressed	GSMUA_Achr10P06000_001	TALE
Ma10_g03650	246.053	-2.30996	0.196086	-11.7803	4.93e-32	3.24e-31	GSMUA_Achr10G06040_001	two-component response regulator, putative, expressed	GSMUA_Achr10P06040_001	ARR-B
Ma10_g03640	505.11	-10.1247	1.08396	-9.34052	9.59e-21	4.43e-20	GSMUA_Achr10G06050_001	WRKY71, expressed	GSMUA_Achr10P06050_001	WRKY
Ma10_g03630	229.284	-0.395963	0.215331	-1.83886	0.0659354	0.0858303	GSMUA_Achr10G06060_001	WRKY89, expressed	GSMUA_Achr10P06060_001	WRKY
Ma10_g07400	420.276	0.207155	0.150001	1.38103	0.167271	0.202996	GSMUA_Achr10G06260_001	GATA transcription factor 25, putative, expressed	GSMUA_Achr10P06260_001	GATA
Ma10_g07490	13.0713	-3.79443	0.937648	-4.04676	5.19e-05	9.79e-05	GSMUA_Achr10G06370_001	growth-regulating factor, putative, expressed	GSMUA_Achr10P06370_001	GRF
Ma10_g07550	198.636	0.322387	0.189728	1.69921	0.0892801	0.11378	GSMUA_Achr10G06430_001	MYB family transcription factor, putative, expressed	GSMUA_Achr10P06430_001	G2-like
Ma10_g07810	30.1216	-0.935899	0.599184	-1.56196	0.118298	0.147574	GSMUA_Achr10G06730_001	ZOS4-03 - C2H2 zinc finger protein, expressed	GSMUA_Achr10P06730_001	C2H2
Ma10_g07960	587.807	0.280751	0.140546	1.99758	0.0457624	0.0610905	GSMUA_Achr10G06880_001	MYB_Al protein, putative, expressed	GSMUA_Achr10P06880_001	MYB
Ma10_g08270	18.397	6.96887	1.17465	5.93272	2.98e-09	7.86e-09	GSMUA_Achr10G07180_001	ZOS2-15 - C2H2 zinc finger protein, expressed	GSMUA_Achr10P07180_001	C2H2
Ma10_g08360	398.721	2.00156	0.146755	13.6388	2.36e-42	1.98e-41	GSMUA_Achr10G07260_001	homeobox domain containing protein, expressed	GSMUA_Achr10P07260_001	WOX
Ma10_g08460	401.772	0.810225	0.143536	5.64473	1.65e-08	4.15e-08	GSMUA_Achr10G07370_001	histone-like transcription factor and archaeal histone, putative, expressed	GSMUA_Achr10P07370_001	NF-YC
Ma10_g08680	244.144	0.51465	0.193249	2.66315	0.00774134	0.0115327	GSMUA_Achr10G07610_001	B-box zinc finger family protein, putative, expressed	GSMUA_Achr10P07610_001	DBB
Ma10_g09010	40.1293	1.71537	0.429955	3.98964	6.62e-05	0.000123627	GSMUA_Achr10G07970_001	GATA transcription factor 25, putative, expressed	GSMUA_Achr10P07970_001	GATA
Ma10_g09100	38.3004	4.84527	0.674335	7.18526	6.71e-13	2.19e-12	GSMUA_Achr10G08070_001	myb-like DNA-binding domain containing protein, putative, expressed	GSMUA_Achr10P08070_001	MYB
Ma10_g09290	42.6711	3.34741	0.510299	6.55969	5.39e-11	1.59e-10	GSMUA_Achr10G08270_001	MYB family transcription factor, putative, expressed	GSMUA_Achr10P08270_001	G2-like
Ma10_g09300	29.9918	4.65878	0.718464	6.48436	8.91e-11	2.59e-10	GSMUA_Achr10G08280_001	dof zinc finger domain containing protein, putative, expressed	GSMUA_Achr10P08280_001	Dof
Ma10_g09450	14.7566	-5.72348	1.22315	-4.6793	2.88e-06	6.09e-06	GSMUA_Achr10G08420_001	no apical meristem protein, putative, expressed	GSMUA_Achr10P08420_001	NAC
Ma10_g10150	196.491	-1.80652	0.331727	-5.4458	5.16e-08	1.25e-07	GSMUA_Achr10G09150_001	AP2 domain containing protein, expressed	GSMUA_Achr10P09150_001	ERF
Ma10_g10210	1033.08	3.5904	0.121878	29.4589	9.68e-191	4.64e-189	GSMUA_Achr10G09220_001	MYB family transcription factor, putative, expressed	GSMUA_Achr10P09220_001	MYB_related
Ma10_g10440	4718.21	0.299289	0.0656415	4.55945	5.13e-06	1.06e-05	GSMUA_Achr10G09410_001	homeobox domain containing protein, expressed	GSMUA_Achr10P09410_001	TALE
Ma10_g10500	483.633	-1.45148	0.163404	-8.88277	6.52e-19	2.82e-18	GSMUA_Achr10G09470_001	bZIP transcription factor domain containing protein, expressed	GSMUA_Achr10P09470_001	bZIP
Ma10_g10520	277.215	-0.530319	0.168857	-3.14065	0.00168574	0.0027197	GSMUA_Achr10G09490_001	homeodomain, putative, expressed	GSMUA_Achr10P09490_001	Trihelix
Ma10_g10600	18.7139	0.128032	0.595102	0.215143	0.829656	0.852414	GSMUA_Achr10G09560_001	ethylene-responsive transcription factor ERF114, putative, expressed	GSMUA_Achr10P09560_001	ERF
Ma10_g10710	9.34874	-2.85053	1.13006	-2.52247	0.0116534	0.0169909	GSMUA_Achr10G09690_001	MONOCULM 1, putative, expressed	GSMUA_Achr10P09690_001	GRAS
Ma02_g02830	101.912	-1.07272	0.309799	-3.46265	0.000534881	0.000912061	GSMUA_Achr10G10440_001	bZIP transcription factor domain containing protein, expressed	GSMUA_Achr10P10440_001	bZIP
Ma02_g02630	86.9648	-2.6275	0.406847	-6.45821	1.06e-10	3.07e-10	GSMUA_Achr10G10690_001	no apical meristem protein, putative, expressed	GSMUA_Achr10P10690_001	NAC
Ma10_g11270	275.507	-7.12074	0.464711	-15.323	5.37e-53	5.62e-52	GSMUA_Achr10G10990_001	OsMADS3 - MADS-box family gene with MIKCc type-box, expressed	GSMUA_Achr10P10990_001	MIKC_MADS
Ma10_g11300	105.734	-4.18772	0.748982	-5.59122	2.25e-08	5.61e-08	GSMUA_Achr10G11020_001	ZF-HD protein dimerisation region containing protein, expressed	GSMUA_Achr10P11020_001	ZF-HD
Ma10_g11820	293.712	-2.2563	0.228923	-9.85616	6.45e-23	3.22e-22	GSMUA_Achr10G11580_001	WRKY96, expressed	GSMUA_Achr10P11580_001	WRKY
Ma10_g11970	1157.02	-4.85432	0.139487	-34.8013	2.33e-265	1.89e-263	GSMUA_Achr10G11750_001	core histone H2A/H2B/H3/H4, putative, expressed	GSMUA_Achr10P11750_001	NF-YC
Ma10_g12010	229.834	-1.86379	0.210174	-8.86785	7.46e-19	3.22e-18	GSMUA_Achr10G11790_001	TCP family transcription factor, putative, expressed	GSMUA_Achr10P11790_001	TCP
Ma10_g12120	677.204	3.2012	0.150817	21.2256	5.54e-100	1.18e-98	GSMUA_Achr10G11910_001	no apical meristem protein, putative, expressed	GSMUA_Achr10P11910_001	NAC
Ma10_g12220	38.0953	-7.65156	1.13534	-6.73946	1.59e-11	4.81e-11	GSMUA_Achr10G12020_001	BEE 1, putative, expressed	GSMUA_Achr10P12020_001	bHLH
Ma10_g12250	103.399	3.20063	0.32093	9.97298	2e-23	1.02e-22	GSMUA_Achr10G12060_001	inducer of CBF expression 1, putative, expressed	GSMUA_Achr10P12060_001	bHLH
Ma10_g12260	3239.23	-1.11295	0.0672897	-16.5397	1.9e-61	2.3e-60	GSMUA_Achr10G12070_001	auxin response factor, putative, expressed	GSMUA_Achr10P12070_001	ARF
Ma10_g12310	236.925	-3.01598	0.22197	-13.5874	4.76e-42	3.97e-41	GSMUA_Achr10G12120_001	transcription factor, putative, expressed	GSMUA_Achr10P12120_001	Trihelix
Ma10_g12340	44.8266	-2.89173	0.455909	-6.34278	2.26e-10	6.41e-10	GSMUA_Achr10G12150_001	ethylene-responsive transcription factor ERF114, putative, expressed	GSMUA_Achr10P12150_001	ERF
Ma10_g12790	46.526	0.955651	0.416366	2.29522	0.0217205	0.0304111	GSMUA_Achr10G12590_001	homeodomain-related, putative, expressed	GSMUA_Achr10P12590_001	G2-like
Ma10_g13000	131.024	-6.6877	0.763669	-8.75733	2e-18	8.46e-18	GSMUA_Achr10G12830_001	MYB family transcription factor, putative, expressed	GSMUA_Achr10P12830_001	MYB
Ma10_g13020	645.95	3.93391	0.165571	23.7597	8.72e-125	2.46e-123	GSMUA_Achr10G12860_001	No apical meristem protein, putative, expressed	GSMUA_Achr10P12860_001	NAC
Ma10_g13110	385.43	-2.93634	0.170366	-17.2355	1.44e-66	1.89e-65	GSMUA_Achr10G12910_001	bZIP transcription factor domain containing protein, expressed	GSMUA_Achr10P12910_001	bZIP
Ma10_g13330	286.032	0.955284	0.223746	4.26951	1.96e-05	3.85e-05	GSMUA_Achr10G13120_001	DNA-binding protein S1FA, putative, expressed	GSMUA_Achr10P13120_001	S1Fa-like
Ma10_g13640	175.359	-4.82584	0.351512	-13.7288	6.83e-43	5.83e-42	GSMUA_Achr10G13520_001	MYB family transcription factor, putative, expressed	GSMUA_Achr10P13520_001	MYB
Ma10_g14150	17.6819	1.13606	0.605441	1.87641	0.0605986	0.0793318	GSMUA_Achr10G14030_001	MYB family transcription factor, putative, expressed	GSMUA_Achr10P14030_001	MYB
Ma10_g14160	360.504	-4.29363	0.208971	-20.5465	8.27e-94	1.63e-92	GSMUA_Achr10G14040_001	myb-related transcription activator, putative, expressed	GSMUA_Achr10P14040_001	MYB_related
Ma10_g14190	116.577	-0.604815	0.292499	-2.06775	0.0386636	0.0522113	GSMUA_Achr10G14070_001	AP2 domain containing protein, expressed	GSMUA_Achr10P14070_001	ERF
Ma10_g14260	552.468	-1.67896	0.128494	-13.0664	5.12e-39	4.01e-38	GSMUA_Achr10G14160_001	OsMADS3 - MADS-box family gene with MIKCc type-box, expressed	GSMUA_Achr10P14160_001	MIKC_MADS
Ma10_g14460	95.3658	-2.08387	0.309654	-6.72967	1.7e-11	5.14e-11	GSMUA_Achr10G14340_001	TCP family transcription factor, putative, expressed	GSMUA_Achr10P14340_001	TCP
Ma10_g14490	44.3348	-0.38277	0.393381	-0.973026	0.33054	0.37742	GSMUA_Achr10G14370_001	basic helix-loop-helix, putative, expressed	GSMUA_Achr10P14370_001	bHLH
Ma10_g14520	13.2862	-6.23272	1.23044	-5.06542	4.07e-07	9.25e-07	GSMUA_Achr10G14400_001	NAC domain containing protein, putative, expressed	GSMUA_Achr10P14400_001	NAC
Ma10_g14680	33.4998	-3.25677	0.655887	-4.96544	6.85e-07	1.53e-06	GSMUA_Achr10G14570_001	AP2 domain containing protein, expressed	GSMUA_Achr10P14570_001	ERF
Ma10_g14830	21.3753	-2.97004	0.766101	-3.87683	0.000105827	0.000194212	GSMUA_Achr10G14710_001	WRKY39, expressed	GSMUA_Achr10P14710_001	WRKY
Ma10_g15180	23.569	-0.625401	0.587163	-1.06512	0.28682	0.331717	GSMUA_Achr10G15100_001	auxin response factor 1, putative, expressed	GSMUA_Achr10P15100_001	ARF
Ma10_g15330	98.2736	-1.9762	0.310875	-6.35689	2.06e-10	5.86e-10	GSMUA_Achr10G15240_001	RWP-RK domain-containing protein, putative, expressed	GSMUA_Achr10P15240_001	Nin-like
Ma10_g15340	187.241	-0.553373	0.207123	-2.67171	0.0075465	0.0112551	GSMUA_Achr10G15240_001	RWP-RK domain-containing protein, putative, expressed	GSMUA_Achr10P15240_001	Nin-like
Ma10_g15390	414.526	-4.87591	0.852596	-5.7189	1.07e-08	2.73e-08	GSMUA_Achr10G15290_001	WRKY1, expressed	GSMUA_Achr10P15290_001	WRKY
Ma10_g15470	43.8698	4.65009	0.583752	7.96587	1.64e-15	6.09e-15	GSMUA_Achr10G15390_001	homeodomain, putative, expressed	GSMUA_Achr10P15390_001	Trihelix
Ma10_g15560	16.2299	-2.91371	1.92299	-1.5152	0.129721	0.160676	GSMUA_Achr10G15510_001	dehydration-responsive element-binding protein, putative, expressed	GSMUA_Achr10P15510_001	ERF
Ma10_g15850	59.0126	-1.9128	0.390163	-4.90256	9.46e-07	2.08e-06	GSMUA_Achr10G15780_001	E2F family transcription factor protein, putative, expressed	GSMUA_Achr10P15780_001	E2F/DP
Ma10_g16040	367.398	2.16181	0.172386	12.5405	4.48e-36	3.25e-35	GSMUA_Achr10G16000_001	ZOS2-09 - C2H2 zinc finger protein, expressed	GSMUA_Achr10P16000_001	C2H2
Ma10_g16050	412.289	-1.23181	0.13872	-8.87983	6.7e-19	2.89e-18	GSMUA_Achr10G16010_001	MYB family transcription factor, putative, expressed	GSMUA_Achr10P16010_001	MYB
Ma10_g16230	1045.21	-1.42429	0.0966225	-14.7407	3.53e-49	3.43e-48	GSMUA_Achr10G16170_001	auxin response factor 7, putative, expressed	GSMUA_Achr10P16170_001	ARF
Ma10_g16950	15.3024	3.07165	0.730884	4.20265	2.64e-05	5.12e-05	GSMUA_Achr10G16900_001	ethylene-responsive transcription factor, putative, expressed	GSMUA_Achr10P16900_001	ERF
Ma10_g16990	859.437	5.34707	0.195308	27.3777	5.06e-165	1.97e-163	GSMUA_Achr10G16940_001	no apical meristem protein, putative, expressed	GSMUA_Achr10P16940_001	NAC
Ma10_g17180	26.3852	3.28533	0.596554	5.50718	3.65e-08	8.93e-08	GSMUA_Achr10G17130_001	BHLH transcription factor, putative, expressed	GSMUA_Achr10P17130_001	bHLH
Ma10_g17170	126.649	-0.456622	0.243032	-1.87885	0.0602647	0.0789192	GSMUA_Achr10G17130_001	BHLH transcription factor, putative, expressed	GSMUA_Achr10P17130_001	bHLH
Ma10_g17270	344.403	-0.942062	0.19083	-4.93665	7.95e-07	1.76e-06	GSMUA_Achr10G17210_001	DIRP family protein, putative, expressed	GSMUA_Achr10P17210_001	MYB_related
Ma10_g17420	11.8588	6.33553	1.22187	5.18509	2.16e-07	4.99e-07	GSMUA_Achr10G17370_001	AP2 domain containing protein, expressed	GSMUA_Achr10P17370_001	ERF
Ma10_g17650	9.85311	-3.02537	0.987946	-3.06228	0.00219657	0.00350079	GSMUA_Achr10G17610_001	myb-like DNA-binding domain containing protein, putative, expressed	GSMUA_Achr10P17610_001	MYB
Ma10_g17720	58.0792	-2.67845	0.398766	-6.71685	1.86e-11	5.6e-11	GSMUA_Achr10G17690_001	ZOS3-05 - C2H2 zinc finger protein, expressed	GSMUA_Achr10P17690_001	C2H2
Ma10_g17800	63.1756	1.0446	0.365884	2.85499	0.00430378	0.00662132	GSMUA_Achr10G17770_001	ZOS9-14 - C2H2 zinc finger protein, expressed	GSMUA_Achr10P17770_001	C2H2
Ma10_g17910	16.2943	-0.598735	0.692293	-0.864858	0.387117	0.435075	GSMUA_Achr10G17870_001	ZOS3-07 - C2H2 zinc finger protein, expressed	GSMUA_Achr10P17870_001	C2H2
Ma10_g18550	371.542	11.0413	1.08486	10.1777	2.49e-24	1.31e-23	GSMUA_Achr10G18600_001	OsMADS14 - MADS-box family gene with MIKCc type-box, expressed	GSMUA_Achr10P18600_001	MIKC_MADS
Ma10_g18620	271.014	2.61874	0.226737	11.5497	7.41e-31	4.71e-30	GSMUA_Achr10G18670_001	AP2 domain containing protein, expressed	GSMUA_Achr10P18670_001	ERF
Ma10_g18720	76.6135	-1.76935	0.43172	-4.09836	4.16e-05	7.92e-05	GSMUA_Achr10G18770_001	expressed protein	GSMUA_Achr10P18770_001	Dof
Ma10_g18820	186.294	4.6632	0.306882	15.1954	3.79e-52	3.9e-51	GSMUA_Achr10G18860_001	homeobox associated leucine zipper, putative, expressed	GSMUA_Achr10P18860_001	HD-ZIP
Ma10_g18840	67.5137	-2.28653	0.352779	-6.48149	9.08e-11	2.64e-10	GSMUA_Achr10G18880_001	MYB family transcription factor, putative, expressed	GSMUA_Achr10P18880_001	MYB
Ma10_g19030	8.74719	-2.93292	1.07223	-2.73534	0.00623158	0.00939523	GSMUA_Achr10G19030_001	ethylene-responsive transcription factor, putative, expressed	GSMUA_Achr10P19030_001	ERF
Ma10_g19220	43.1249	-0.30373	0.427832	-0.709928	0.477749	0.525596	GSMUA_Achr10G19180_001	helix-loop-helix DNA-binding protein, putative, expressed	GSMUA_Achr10P19180_001	bHLH
Ma10_g19310	165.227	-7.05822	0.581727	-12.1332	7.04e-34	4.87e-33	GSMUA_Achr10G19290_001	OsMADS22 - MADS-box family gene with MIKCc type-box, expressed	GSMUA_Achr10P19290_001	MIKC_MADS
Ma10_g19470	58.7829	2.31647	0.427961	5.41281	6.2e-08	1.49e-07	GSMUA_Achr10G19460_001	AP2 domain containing protein, expressed	GSMUA_Achr10P19460_001	ERF
Ma10_g19630	524.375	-0.066368	0.128134	-0.517956	0.604489	0.647831	GSMUA_Achr10G19650_001	GRAS family transcription factor domain containing protein, expressed	GSMUA_Achr10P19650_001	GRAS
Ma10_g19680	8.31727	-3.51476	1.06177	-3.31027	0.000932057	0.00154711	GSMUA_Achr10G19700_001	MYB family transcription factor, putative, expressed	GSMUA_Achr10P19700_001	G2-like
Ma10_g19820	85.9856	3.79756	0.445074	8.53244	1.43e-17	5.84e-17	GSMUA_Achr10G19840_001	MYB family transcription factor, putative, expressed	GSMUA_Achr10P19840_001	MYB
Ma10_g19830	137.705	-1.11456	0.253419	-4.39811	1.09e-05	2.2e-05	GSMUA_Achr10G19850_001	BHLH transcription factor, putative, expressed	GSMUA_Achr10P19850_001	bHLH
Ma10_g19880	14.4694	0.480149	0.7597	0.632024	0.527371	0.573781	GSMUA_Achr10G19900_001	No apical meristem protein, putative, expressed	GSMUA_Achr10P19900_001	NAC
Ma10_g19950	77.6852	0.516377	0.34773	1.48499	0.137545	0.169668	GSMUA_Achr10G19950_001	AP2 domain containing protein, expressed	GSMUA_Achr10P19950_001	ERF
Ma10_g19970	20.9031	0.130409	0.680573	0.191617	0.848042	0.868802	GSMUA_Achr10G19970_001	MYB family transcription factor, putative, expressed	GSMUA_Achr10P19970_001	MYB
Ma10_g20440	167.045	-3.1213	0.270178	-11.5528	7.15e-31	4.55e-30	GSMUA_Achr10G20470_001	ZF-HD protein dimerisation region containing protein, expressed	GSMUA_Achr10P20470_001	ZF-HD
Ma10_g20470	103.783	6.36567	0.571728	11.1341	8.56e-29	5.14e-28	GSMUA_Achr10G20500_001	MYB family transcription factor, putative, expressed	GSMUA_Achr10P20500_001	MYB_related
Ma10_g20480	263.668	5.05758	0.278835	18.1383	1.59e-73	2.36e-72	GSMUA_Achr10G20510_001	basic helix-loop-helix, putative, expressed	GSMUA_Achr10P20510_001	bHLH
Ma10_g20680	14.1046	0.254442	0.754712	0.337138	0.736013	0.768837	GSMUA_Achr10G20720_001	CPuORF1 - conserved peptide uORF-containing transcript, expressed	GSMUA_Achr10P20720_001	bZIP
Ma10_g20720	13.3705	6.49319	1.21967	5.32373	1.02e-07	2.4e-07	GSMUA_Achr10G20760_001	DUF260 domain containing protein, putative, expressed	GSMUA_Achr10P20760_001	LBD
Ma10_g20730	386.885	-0.78778	0.169312	-4.65284	3.27e-06	6.89e-06	GSMUA_Achr10G20760_001	DUF260 domain containing protein, putative, expressed	GSMUA_Achr10P20760_001	LBD
Ma10_g21200	346.214	2.28977	0.170528	13.4275	4.17e-41	3.42e-40	GSMUA_Achr10G21260_001	ZOS1-04 - C2H2 zinc finger protein, expressed	GSMUA_Achr10P21260_001	C2H2
Ma10_g21280	1219.43	0.178211	0.112701	1.58127	0.113816	0.14246	GSMUA_Achr10G21350_001	zinc finger CCCH type family protein, putative, expressed	GSMUA_Achr10P21350_001	C3H
Ma10_g21410	213.112	8.75734	0.760931	11.5087	1.19e-30	7.54e-30	GSMUA_Achr10G21470_001	AP2 domain containing protein, expressed	GSMUA_Achr10P21470_001	ERF
Ma10_g21430	11.561	3.04974	0.805929	3.78413	0.00015425	0.000278256	GSMUA_Achr10G21480_001	OsMADS3 - MADS-box family gene with MIKCc type-box, expressed	GSMUA_Achr10P21480_001	MIKC_MADS
Ma10_g21830	118.607	0.403221	0.25509	1.5807	0.113947	0.142603	GSMUA_Achr10G21880_001	WRKY74, expressed	GSMUA_Achr10P21880_001	WRKY
Ma10_g21890	35.6504	-4.69038	0.693743	-6.76098	1.37e-11	4.16e-11	GSMUA_Achr10G21940_001	AP2 domain containing protein, expressed	GSMUA_Achr10P21940_001	ERF
Ma10_g21960	17.47	-2.17807	0.686223	-3.174	0.00150353	0.00244082	GSMUA_Achr10G22020_001	WRKY39, expressed	GSMUA_Achr10P22020_001	WRKY
Ma10_g22120	493.302	0.749453	0.157341	4.76325	1.91e-06	4.09e-06	GSMUA_Achr10G22190_001	isochorismatase family protein, putative, expressed	GSMUA_Achr10P22190_001	bHLH
Ma10_g22130	101.438	0.415955	0.285519	1.45684	0.145161	0.178222	GSMUA_Achr10G22190_001	isochorismatase family protein, putative, expressed	GSMUA_Achr10P22190_001	bHLH
Ma10_g22250	295.273	-0.00220683	0.169639	-0.013009	0.989621	0.99103	GSMUA_Achr10G22310_001	helix-loop-helix DNA-binding domain containing protein, expressed	GSMUA_Achr10P22310_001	bHLH
Ma10_g22500	160.421	3.65075	0.272843	13.3804	7.87e-41	6.42e-40	GSMUA_Achr10G22520_001	peptide transporter PTR2, putative, expressed	GSMUA_Achr10P22520_001	TALE
Ma10_g22480	64.5418	-3.96511	1.04086	-3.80945	0.000139277	0.000252397	GSMUA_Achr10G22520_001	peptide transporter PTR2, putative, expressed	GSMUA_Achr10P22520_001	TALE
Ma10_g22590	198.143	0.041039	0.199671	0.205533	0.837156	0.859352	GSMUA_Achr10G22620_001	initiator-binding protein, putative, expressed	GSMUA_Achr10P22620_001	MYB_related
Ma10_g22890	341.384	-3.59311	0.213884	-16.7993	2.47e-63	3.09e-62	GSMUA_Achr10G22970_001	DUF260 domain containing protein, putative, expressed	GSMUA_Achr10P22970_001	LBD
Ma10_g22980	306.673	-1.08947	0.170769	-6.3798	1.77e-10	5.07e-10	GSMUA_Achr10G23050_001	zinc finger family protein, putative, expressed	GSMUA_Achr10P23050_001	C3H
Ma10_g23170	216.129	-0.086954	0.188982	-0.460118	0.645431	0.685989	GSMUA_Achr10G23250_001	zinc finger C-x8-C-x5-C-x3-H type family protein, expressed	GSMUA_Achr10P23250_001	C3H
Ma10_g23180	286.224	-1.67787	0.169371	-9.90647	3.9e-23	1.96e-22	GSMUA_Achr10G23260_001	Myb-like DNA-binding domain containing protein, putative, expressed	GSMUA_Achr10P23260_001	G2-like
Ma10_g23200	82.3015	-0.122221	0.329465	-0.370968	0.710661	0.746141	GSMUA_Achr10G23280_001	OsSPL12 - SBP-box gene family member, expressed	GSMUA_Achr10P23280_001	SBP
Ma10_g23280	73.2232	-2.85177	0.519839	-5.48587	4.11e-08	1e-07	GSMUA_Achr10G23370_001	basic helix-loop-helix family protein, putative, expressed	GSMUA_Achr10P23370_001	bHLH
Ma10_g23330	173.342	0.194226	0.205637	0.944512	0.344908	0.392233	GSMUA_Achr10G23420_001	WRKY51, expressed	GSMUA_Achr10P23420_001	WRKY
Ma10_g23350	21.4146	0.170589	0.645712	0.264188	0.791635	0.818465	GSMUA_Achr10G23440_001	homeobox associated leucine zipper, putative, expressed	GSMUA_Achr10P23440_001	HD-ZIP
Ma10_g23580	12.2235	2.70963	0.830805	3.26145	0.00110843	0.00182398	GSMUA_Achr10G23650_001	two-component response regulator, putative, expressed	GSMUA_Achr10P23650_001	ARR-B
Ma10_g23620	2828.86	-3.10187	0.0770364	-40.265	0	0	GSMUA_Achr10G23700_001	CCT/B-box zinc finger protein, putative, expressed	GSMUA_Achr10P23700_001	CO-like
Ma10_g24510	212.806	-2.94271	0.215326	-13.6663	1.61e-42	1.37e-41	GSMUA_Achr10G24560_001	MYB family transcription factor, putative, expressed	GSMUA_Achr10P24560_001	MYB
Ma10_g24710	2065.52	-1.81895	0.0924365	-19.6778	3.34e-86	5.97e-85	GSMUA_Achr10G24810_001	homeobox associated leucine zipper, putative, expressed	GSMUA_Achr10P24810_001	HD-ZIP
Ma10_g25500	90.4656	8.42169	0.986387	8.53792	1.37e-17	5.58e-17	GSMUA_Achr10G25520_001	TCP family transcription factor, putative, expressed	GSMUA_Achr10P25520_001	TCP
Ma10_g25630	10.744	-5.83104	1.27311	-4.58014	4.65e-06	9.67e-06	GSMUA_Achr10G25670_001	homeobox associated leucine zipper, putative, expressed	GSMUA_Achr10P25670_001	HD-ZIP
Ma10_g25740	33.0362	5.38151	0.796052	6.76025	1.38e-11	4.18e-11	GSMUA_Achr10G25770_001	helix-loop-helix DNA-binding domain containing protein, expressed	GSMUA_Achr10P25770_001	bHLH
Ma10_g25850	182.705	-0.3062	0.200576	-1.52661	0.126859	0.1574	GSMUA_Achr10G25890_001	GAGA-binding protein, putative, expressed	GSMUA_Achr10P25890_001	BBR-BPC
Ma10_g26000	283.064	0.41086	0.196441	2.09152	0.0364815	0.0494413	GSMUA_Achr10G26050_001	WRKY1, expressed	GSMUA_Achr10P26050_001	WRKY
Ma10_g26070	132.404	-0.821737	0.323923	-2.53683	0.0111861	0.0163321	GSMUA_Achr10G26120_001	expressed protein	GSMUA_Achr10P26120_001	VOZ
Ma10_g26090	162.575	0.446936	0.235781	1.89556	0.0580188	0.0761633	GSMUA_Achr10G26140_001	auxin response factor, putative, expressed	GSMUA_Achr10P26140_001	ARF
Ma10_g26110	1077.71	0.980608	0.111047	8.83055	1.04e-18	4.46e-18	GSMUA_Achr10G26160_001	myb-like DNA-binding domain containing protein, expressed	GSMUA_Achr10P26160_001	G2-like
Ma10_g26280	155.609	-1.18629	0.256832	-4.61894	3.86e-06	8.07e-06	GSMUA_Achr10G26340_001	ethylene-responsive protein related, putative, expressed	GSMUA_Achr10P26340_001	bHLH
Ma10_g26420	20.1268	-6.84382	1.18213	-5.78941	7.06e-09	1.82e-08	GSMUA_Achr10G26480_001	AP2 domain containing protein, expressed	GSMUA_Achr10P26480_001	ERF
Ma10_g26540	135.253	-0.0711613	0.240051	-0.296442	0.766892	0.796722	GSMUA_Achr10G26610_001	MYB family transcription factor, putative, expressed	GSMUA_Achr10P26610_001	MYB
Ma10_g26660	10.4394	-0.676897	0.920647	-0.73524	0.462193	0.510079	GSMUA_Achr10G26730_001	MYB family transcription factor, putative, expressed	GSMUA_Achr10P26730_001	MYB
Ma10_g26800	3289.49	0.880049	0.0680335	12.9355	2.84e-38	2.18e-37	GSMUA_Achr10G26880_001	CCT/B-box zinc finger protein, putative, expressed	GSMUA_Achr10P26880_001	CO-like
Ma10_g26920	99.2808	-0.95252	0.315923	-3.01504	0.00256948	0.00406239	GSMUA_Achr10G27000_001	SPX domain containing protein, putative, expressed	GSMUA_Achr10P27000_001	ERF
Ma10_g26990	148.444	-0.119986	0.215494	-0.556796	0.577667	0.622538	GSMUA_Achr10G27050_001	bZIP transcription factor domain containing protein, expressed	GSMUA_Achr10P27050_001	bZIP
Ma10_g27110	18.5071	-0.988347	0.658607	-1.50066	0.133443	0.164947	GSMUA_Achr10G27180_001	MYB family transcription factor, putative, expressed	GSMUA_Achr10P27180_001	G2-like
Ma10_g27340	85.4854	-0.840752	0.306707	-2.74122	0.0061211	0.00924078	GSMUA_Achr10G27420_001	CPuORF27 - conserved peptide uORF-containing transcript, expressed	GSMUA_Achr10P27420_001	HD-ZIP
Ma10_g27450	27.628	-0.293873	0.593867	-0.494847	0.620708	0.663388	GSMUA_Achr10G27510_001	GATA zinc finger domain containing protein, expressed	GSMUA_Achr10P27510_001	GATA
Ma10_g27500	11.7721	-5.59721	1.25254	-4.4687	7.87e-06	1.6e-05	GSMUA_Achr10G27560_001	dof zinc finger domain containing protein, putative, expressed	GSMUA_Achr10P27560_001	Dof
Ma10_g27740	200.841	1.04815	0.203622	5.14753	2.64e-07	6.07e-07	GSMUA_Achr10G27770_001	BES1/BZR1 homolog protein, putative, expressed	GSMUA_Achr10P27770_001	BES1
Ma10_g27880	382.549	-1.46956	0.166838	-8.80829	1.27e-18	5.43e-18	GSMUA_Achr10G27910_001	zinc finger/CCCH transcription factor, putative, expressed	GSMUA_Achr10P27910_001	C3H
Ma10_g28170	95.0385	-4.31153	0.404111	-10.6692	1.42e-26	7.98e-26	GSMUA_Achr10G28190_001	WRKY73, expressed	GSMUA_Achr10P28190_001	WRKY
Ma10_g28160	20.3676	-3.23849	0.691084	-4.68611	2.78e-06	5.89e-06	GSMUA_Achr10G28190_001	WRKY73, expressed	GSMUA_Achr10P28190_001	WRKY
Ma10_g28180	63.6289	-1.46289	0.427697	-3.42039	0.000625316	0.00105694	GSMUA_Achr10G28190_001	WRKY73, expressed	GSMUA_Achr10P28190_001	WRKY
Ma10_g28540	91.3255	0.630886	0.32657	1.93185	0.0533776	0.0705129	GSMUA_Achr10G28540_001	MYB family transcription factor, putative, expressed	GSMUA_Achr10P28540_001	G2-like
Ma10_g29220	30.2306	1.92082	0.506078	3.79549	0.000147349	0.000266396	GSMUA_Achr10G29200_001	NAC domain transcription factor, putative, expressed	GSMUA_Achr10P29200_001	NAC
Ma10_g29230	428.108	3.85461	0.195092	19.7579	6.86e-87	1.24e-85	GSMUA_Achr10G29210_001	MYB family transcription factor, putative, expressed	GSMUA_Achr10P29210_001	MYB
Ma10_g29750	23.0184	-3.68117	0.695178	-5.29529	1.19e-07	2.8e-07	GSMUA_Achr10G29790_001	ZF-HD protein dimerisation region containing protein, expressed	GSMUA_Achr10P29790_001	ZF-HD
Ma10_g29800	423.665	-0.165959	0.134299	-1.23575	0.216553	0.256725	GSMUA_Achr10G29860_001	AP2-like ethylene-responsive transcription factor AINTEGUMENTA, putative, expressed	GSMUA_Achr10P29860_001	AP2
Ma10_g29870	43.4489	-4.25307	0.986449	-4.3115	1.62e-05	3.21e-05	GSMUA_Achr10G29940_001	ZOS9-14 - C2H2 zinc finger protein, expressed	GSMUA_Achr10P29940_001	C2H2
Ma10_g29900	51.6967	-0.357213	0.426131	-0.83827	0.401879	0.449888	GSMUA_Achr10G29970_001	MYB family transcription factor, putative, expressed	GSMUA_Achr10P29970_001	MYB
Ma10_g29920	571.443	-1.31621	0.122307	-10.7615	5.23e-27	2.98e-26	GSMUA_Achr10G29990_001	CCT/B-box zinc finger protein, putative, expressed	GSMUA_Achr10P29990_001	CO-like
Ma10_g30030	26.7891	-5.29258	0.969671	-5.45811	4.81e-08	1.17e-07	GSMUA_Achr10G30120_001	CPuORF39 - conserved peptide uORF-containing transcript, expressed	GSMUA_Achr10P30120_001	HSF
Ma10_g30260	1318.33	-1.08282	0.119299	-9.07654	1.12e-19	4.97e-19	GSMUA_Achr10G30330_001	homeobox associated leucine zipper, putative, expressed	GSMUA_Achr10P30330_001	HD-ZIP
Ma10_g30350	380.732	0.365473	0.154199	2.37014	0.0177813	0.0252268	GSMUA_Achr10G30400_001	ZOS2-11 - C2H2 zinc finger protein, expressed	GSMUA_Achr10P30400_001	C2H2
Ma10_g30380	1632.34	-0.380486	0.104464	-3.64229	0.000270229	0.00047535	GSMUA_Achr10G30440_001	ethylene-responsive transcription factor, putative, expressed	GSMUA_Achr10P30440_001	ERF
Ma10_g30440	37.5044	-1.18124	0.438903	-2.69136	0.00711623	0.0106485	GSMUA_Achr10G30500_001	transcription factor, putative, expressed	GSMUA_Achr10P30500_001	bZIP
Ma10_g30740	21.0514	2.71609	0.623579	4.35565	1.33e-05	2.65e-05	GSMUA_Achr10G30710_001	joka8, putative, expressed	GSMUA_Achr10P30710_001	bHLH
Ma10_g30810	50.4377	-1.19753	0.409563	-2.92392	0.0034565	0.00537815	GSMUA_Achr10G30780_001	ZOS9-11 - C2H2 zinc finger protein, expressed	GSMUA_Achr10P30780_001	C2H2
Ma10_g31080	14.1177	0.0703106	0.704163	0.0998499	0.920464	0.931686	GSMUA_Achr10G31090_001	AP2 domain containing protein, expressed	GSMUA_Achr10P31090_001	ERF
Ma10_g31370	428.362	2.19972	0.149036	14.7597	2.67e-49	2.6e-48	GSMUA_Achr10G31360_001	CCT/B-box zinc finger protein, putative, expressed	GSMUA_Achr10P31360_001	CO-like
Ma11_g00220	31.7343	0.462123	0.50529	0.91457	0.360417	0.408202	GSMUA_Achr11G00260_001	transcription factor like protein, putative, expressed	GSMUA_Achr11P00260_001	Trihelix
Ma11_g00230	23.6875	0.440531	0.631185	0.697942	0.485213	0.532905	GSMUA_Achr11G00260_001	transcription factor like protein, putative, expressed	GSMUA_Achr11P00260_001	Trihelix
Ma11_g00280	16.0378	6.64044	1.27298	5.21646	1.82e-07	4.24e-07	GSMUA_Achr11G00350_001	helix-loop-helix DNA-binding protein, putative, expressed	GSMUA_Achr11P00350_001	bHLH
Ma11_g00350	27.0045	0.605937	0.581379	1.04224	0.2973	0.342554	GSMUA_Achr11G00430_001	MYB family transcription factor, putative, expressed	GSMUA_Achr11P00430_001	MYB
Ma11_g00430	91.9253	-0.9473	0.27916	-3.39339	0.000690327	0.00116209	GSMUA_Achr11G00500_001	histone-like transcription factor and archaeal histone, putative, expressed	GSMUA_Achr11P00500_001	NF-YC
Ma11_g21200	511.877	0.960397	0.133701	7.18315	6.81e-13	2.22e-12	GSMUA_Achr11G00640_001	auxin response factor 18, putative, expressed	GSMUA_Achr11P00640_001	ARF
Ma11_g00590	51.3641	-5.6061	0.698245	-8.02884	9.84e-16	3.69e-15	GSMUA_Achr11G00670_001	MYB family transcription factor, putative, expressed	GSMUA_Achr11P00670_001	MYB_related
Ma11_g00790	171.992	5.92448	0.425375	13.9277	4.3e-44	3.76e-43	GSMUA_Achr11G00880_001	no apical meristem protein, putative, expressed	GSMUA_Achr11P00880_001	NAC
Ma11_g01240	241.638	-6.72005	0.437845	-15.348	3.65e-53	3.84e-52	GSMUA_Achr11G01320_001	no apical meristem protein, putative, expressed	GSMUA_Achr11P01320_001	NAC
Ma11_g01360	63.7125	1.32066	0.346393	3.81261	0.000137508	0.000249334	GSMUA_Achr11G01420_001	MYB family transcription factor, putative, expressed	GSMUA_Achr11P01420_001	MYB_related
Ma11_g01420	104.148	-1.72562	0.295834	-5.83308	5.44e-09	1.41e-08	GSMUA_Achr11G01480_001	ZOS2-15 - C2H2 zinc finger protein, expressed	GSMUA_Achr11P01480_001	C2H2
Ma11_g01450	11.2625	6.13477	1.31197	4.676	2.93e-06	6.18e-06	GSMUA_Achr11G01510_001	MYB family transcription factor, putative, expressed	GSMUA_Achr11P01510_001	G2-like
Ma11_g01530	571.538	4.08436	0.162049	25.2045	3.58e-140	1.15e-138	GSMUA_Achr11G01610_001	auxin response factor, putative, expressed	GSMUA_Achr11P01610_001	ARF
Ma11_g01700	264.641	2.86045	0.219201	13.0495	6.4e-39	4.99e-38	GSMUA_Achr11G01790_001	TCP family transcription factor, putative, expressed	GSMUA_Achr11P01790_001	TCP
Ma11_g01940	625.503	-1.12403	0.124464	-9.03098	1.7e-19	7.49e-19	GSMUA_Achr11G02040_001	ZOS1-20 - C2H2 zinc finger protein, expressed	GSMUA_Achr11P02040_001	C2H2
Ma11_g02150	17.218	-0.152741	0.613169	-0.249101	0.803283	0.829018	GSMUA_Achr11G02250_001	ZOS2-19 - C2H2 zinc finger protein, expressed	GSMUA_Achr11P02250_001	C2H2
Ma11_g02690	379.382	0.896094	0.169101	5.29915	1.16e-07	2.74e-07	GSMUA_Achr11G02800_001	chitin-inducible gibberellin-responsive protein 2, putative, expressed	GSMUA_Achr11P02800_001	GRAS
Ma11_g03020	141.046	-1.61314	0.304276	-5.30156	1.15e-07	2.71e-07	GSMUA_Achr11G03130_001	TCP family transcription factor, putative, expressed	GSMUA_Achr11P03130_001	TCP
Ma11_g03090	12.1257	-5.11626	1.22043	-4.19219	2.76e-05	5.35e-05	GSMUA_Achr11G03210_001	AP2 domain containing protein, expressed	GSMUA_Achr11P03210_001	ERF
Ma11_g03160	1129.32	-1.19982	0.102124	-11.7486	7.18e-32	4.7e-31	GSMUA_Achr11G03290_001	homeobox and START domains containing protein, putative, expressed	GSMUA_Achr11P03290_001	HD-ZIP
Ma11_g03240	31.6854	1.5731	0.523803	3.00323	0.0026713	0.004216	GSMUA_Achr11G03360_001	dof zinc finger domain containing protein, putative, expressed	GSMUA_Achr11P03360_001	Dof
Ma11_g03440	413.937	-4.04365	0.230375	-17.5525	5.69e-69	7.82e-68	GSMUA_Achr11G03610_001	B-box zinc finger family protein, putative, expressed	GSMUA_Achr11P03610_001	DBB
Ma11_g03620	125.649	7.22461	0.657219	10.9927	4.14e-28	2.44e-27	GSMUA_Achr11G03800_001	YABBY domain containing protein, putative, expressed	GSMUA_Achr11P03800_001	YABBY
Ma11_g03740	160.726	3.24761	0.250583	12.9602	2.06e-38	1.59e-37	GSMUA_Achr11G03960_001	anthocyanin regulatory Lc protein, putative, expressed	GSMUA_Achr11P03960_001	bHLH
Ma11_g03860	621.619	8.54675	0.472898	18.0731	5.19e-73	7.68e-72	GSMUA_Achr11G04090_001	MYB family transcription factor, putative, expressed	GSMUA_Achr11P04090_001	MYB
Ma11_g04080	428.753	-0.608067	0.13219	-4.59995	4.23e-06	8.81e-06	GSMUA_Achr11G04360_001	scarecrow, putative, expressed	GSMUA_Achr11P04360_001	GRAS
Ma11_g04170	44.7348	7.22352	1.068	6.76361	1.35e-11	4.09e-11	GSMUA_Achr11G04460_001	GATA zinc finger domain containing protein, expressed	GSMUA_Achr11P04460_001	GATA
Ma11_g04680	402.738	-7.43917	1.17429	-6.33504	2.37e-10	6.73e-10	GSMUA_Achr11G04930_001	MYB family transcription factor, putative, expressed	GSMUA_Achr11P04930_001	MYB
Ma11_g04730	37.5629	2.83218	0.480747	5.89121	3.83e-09	1e-08	GSMUA_Achr11G04980_001	DUF260 domain containing protein, putative, expressed	GSMUA_Achr11P04980_001	LBD
Ma11_g04850	72.4891	8.86513	1.10418	8.02867	9.85e-16	3.7e-15	GSMUA_Achr11G05110_001	Homeobox domain containing protein, expressed	GSMUA_Achr11P05110_001	TALE
Ma11_g04880	1357.83	-2.08116	0.087493	-23.7866	4.59e-125	1.3e-123	GSMUA_Achr11G05140_001	expressed protein	GSMUA_Achr11P05140_001	bZIP
Ma11_g05080	110.393	-0.107007	0.298693	-0.35825	0.720156	0.754639	GSMUA_Achr11G05340_001	two-component response regulator, putative, expressed	GSMUA_Achr11P05340_001	ARR-B
Ma11_g05460	7.16627	-5.29659	1.33013	-3.98201	6.83e-05	0.000127498	GSMUA_Achr11G05710_001	histone-like transcription factor and archaeal histone, putative, expressed	GSMUA_Achr11P05710_001	NF-YB
Ma11_g05610	87.9538	0.577302	0.27811	2.07581	0.0379119	0.0512536	GSMUA_Achr11G05840_001	GRAS family transcription factor containing protein, expressed	GSMUA_Achr11P05840_001	GRAS
Ma11_g06000	67.8375	4.43567	0.470315	9.43127	4.05e-21	1.9e-20	GSMUA_Achr11G06260_001	WRKY37, expressed	GSMUA_Achr11P06260_001	WRKY
Ma11_g06080	267.455	-2.32616	0.226026	-10.2916	7.69e-25	4.1e-24	GSMUA_Achr11G06340_001	MYB family transcription factor, putative, expressed	GSMUA_Achr11P06340_001	G2-like
Ma11_g06880	74.3526	0.638022	0.330442	1.93082	0.0535059	0.070664	GSMUA_Achr11G07180_001	MYB family transcription factor, putative, expressed	GSMUA_Achr11P07180_001	MYB
Ma11_g07150	694.886	-3.3506	0.167452	-20.0093	4.57e-89	8.49e-88	GSMUA_Achr11G07460_001	ZOS9-17 - C2H2 zinc finger protein, expressed	GSMUA_Achr11P07460_001	C2H2
Ma11_g07300	125.384	5.96036	0.477373	12.4857	8.93e-36	6.43e-35	GSMUA_Achr11G07620_001	homeodomain protein, putative, expressed	GSMUA_Achr11P07620_001	TALE
Ma11_g07480	280.252	0.161269	0.230046	0.701027	0.483286	0.531019	GSMUA_Achr11G07800_001	no apical meristem protein, putative, expressed	GSMUA_Achr11P07800_001	NAC
Ma11_g07820	2619.18	-1.45378	0.0773997	-18.7828	1.04e-78	1.68e-77	GSMUA_Achr11G08210_001	CCT/B-box zinc finger protein, putative, expressed	GSMUA_Achr11P08210_001	CO-like
Ma11_g08080	359.742	-1.04759	0.161465	-6.48804	8.7e-11	2.53e-10	GSMUA_Achr11G08470_001	CCT/B-box zinc finger protein, putative, expressed	GSMUA_Achr11P08470_001	CO-like
Ma11_g08220	170.226	0.54858	0.208345	2.63304	0.00846256	0.0125459	GSMUA_Achr11G08640_001	zinc finger C-x8-C-x5-C-x3-H type family protein, expressed	GSMUA_Achr11P08640_001	C3H
Ma11_g08350	285.188	-0.797018	0.165434	-4.81774	1.45e-06	3.15e-06	GSMUA_Achr11G08770_001	ZOS1-20 - C2H2 zinc finger protein, expressed	GSMUA_Achr11P08770_001	C2H2
Ma11_g08540	39.8741	-3.46842	0.550364	-6.30204	2.94e-10	8.28e-10	GSMUA_Achr11G08970_001	no apical meristem protein, putative, expressed	GSMUA_Achr11P08970_001	NAC
Ma11_g08570	862.532	-0.955404	0.105873	-9.02402	1.81e-19	7.96e-19	GSMUA_Achr11G09000_001	no apical meristem protein, putative, expressed	GSMUA_Achr11P09000_001	NAC
Ma11_g08730	22.1498	-2.1665	0.762499	-2.84131	0.00449279	0.00689839	GSMUA_Achr11G09160_001	MYB family transcription factor, putative, expressed	GSMUA_Achr11P09160_001	MYB
Ma11_g09030	89.1719	0.114575	0.274281	0.417728	0.676146	0.71418	GSMUA_Achr11G09440_001	GAGA-binding protein, putative, expressed	GSMUA_Achr11P09440_001	BBR-BPC
Ma06_g00380	130.335	-0.0155291	0.263926	-0.0588386	0.953081	0.959561	GSMUA_Achr11G10010_001	WRKY30, expressed	GSMUA_Achr11P10010_001	WRKY
Ma06_g01150	1947.18	-7.06791	0.254582	-27.7628	1.22e-169	4.9e-168	GSMUA_Achr11G10700_001	SAG20, putative, expressed	GSMUA_Achr11P10700_001	WRKY
Ma06_g01140	270.568	-2.61417	0.20943	-12.4823	9.32e-36	6.71e-35	GSMUA_Achr11G10700_001	SAG20, putative, expressed	GSMUA_Achr11P10700_001	WRKY
Ma06_g01240	42.6472	2.12219	0.430637	4.92802	8.31e-07	1.84e-06	GSMUA_Achr11G10790_001	dof zinc finger domain containing protein, putative, expressed	GSMUA_Achr11P10790_001	Dof
Ma06_g01380	106.99	-3.93253	0.786239	-5.00169	5.68e-07	1.28e-06	GSMUA_Achr11G10940_001	TCP family transcription factor, putative, expressed	GSMUA_Achr11P10940_001	TCP
Ma06_g01490	256.149	-0.452973	0.216259	-2.09459	0.0362076	0.0490964	GSMUA_Achr11G11060_001	ZOS1-20 - C2H2 zinc finger protein, expressed	GSMUA_Achr11P11060_001	C2H2
Ma11_g10660	229.987	-3.19921	0.233061	-13.7269	7e-43	5.98e-42	GSMUA_Achr11G11660_001	AP2/EREBP transcription factor BABY BOOM, putative, expressed	GSMUA_Achr11P11660_001	AP2
Ma11_g09730	294.995	1.20178	0.175471	6.84888	7.44e-12	2.29e-11	GSMUA_Achr11G12670_001	B-box zinc finger family protein, putative, expressed	GSMUA_Achr11P12670_001	DBB
Ma11_g09670	220.672	0.238791	0.192625	1.23967	0.215099	0.25512	GSMUA_Achr11G12720_001	transcription factor RF2a, putative, expressed	GSMUA_Achr11P12720_001	bZIP
Ma11_g11950	15.2258	-0.503401	0.719171	-0.699974	0.483943	0.531649	GSMUA_Achr11G13210_001	BHLH transcription factor, putative, expressed	GSMUA_Achr11P13210_001	bHLH
Ma11_g11820	23.9217	-3.06069	0.754272	-4.05781	4.95e-05	9.36e-05	GSMUA_Achr11G13410_001	MYB family transcription factor, putative, expressed	GSMUA_Achr11P13410_001	G2-like
Ma11_g11790	52.8087	1.47872	0.396108	3.73312	0.000189121	0.000338126	GSMUA_Achr11G13440_001	basic helix-loop-helix, putative, expressed	GSMUA_Achr11P13440_001	bHLH
Ma11_g12670	82.4837	-0.678722	0.287493	-2.36083	0.0182343	0.0258217	GSMUA_Achr11G14170_001	MYB family transcription factor, putative, expressed	GSMUA_Achr11P14170_001	G2-like
Ma11_g12910	76.3985	0.152665	0.344382	0.4433	0.657548	0.697141	GSMUA_Achr11G14430_001	Myb transcription factor, putative, expressed	GSMUA_Achr11P14430_001	G2-like
Ma11_g13250	1067.88	0.520889	0.0889278	5.85743	4.7e-09	1.22e-08	GSMUA_Achr11G14790_001	basic helix-loop-helix DND-binding domain containing protein, expressed	GSMUA_Achr11P14790_001	bHLH
Ma11_g13690	35.7148	-1.71284	0.645303	-2.65432	0.0079468	0.0118228	GSMUA_Achr11G14990_001	transcription factor RF2a, putative, expressed	GSMUA_Achr11P14990_001	bZIP
Ma11_g14160	196.714	0.219491	0.196945	1.11448	0.265073	0.308653	GSMUA_Achr11G15540_001	TCP family transcription factor, putative, expressed	GSMUA_Achr11P15540_001	TCP
Ma11_g14200	85.3102	-1.0109	0.332738	-3.03814	0.00238043	0.0037786	GSMUA_Achr11G15580_001	expressed protein	GSMUA_Achr11P15580_001	Dof
Ma11_g14220	170.674	3.62287	0.253578	14.287	2.64e-46	2.42e-45	GSMUA_Achr11G15610_001	bZIP transcription factor, putative, expressed	GSMUA_Achr11P15610_001	bZIP
Ma11_g16150	70.1314	-1.60224	0.386901	-4.14122	3.45e-05	6.62e-05	GSMUA_Achr11G15910_001	MYB family transcription factor, putative, expressed	GSMUA_Achr11P15910_001	MYB
Ma11_g14670	14.8278	6.65187	1.2019	5.53448	3.12e-08	7.67e-08	GSMUA_Achr11G16130_001	MYB family transcription factor, putative, expressed	GSMUA_Achr11P16130_001	MYB
Ma11_g15120	15.0093	3.61068	0.811671	4.44846	8.65e-06	1.75e-05	GSMUA_Achr11G16550_001	ZOS4-01 - C2H2 zinc finger protein, expressed	GSMUA_Achr11P16550_001	C2H2
Ma11_g15190	692.613	-0.431937	0.115525	-3.73889	0.000184836	0.000330721	GSMUA_Achr11G16630_001	TOC159, putative, expressed	GSMUA_Achr11P16630_001	bHLH
Ma11_g15180	284.88	-0.2104	0.158027	-1.33142	0.183051	0.220497	GSMUA_Achr11G16630_001	TOC159, putative, expressed	GSMUA_Achr11P16630_001	bHLH
Ma11_g15430	92.1016	-3.78712	0.375003	-10.0989	5.59e-24	2.9e-23	GSMUA_Achr11G16890_001	ZOS2-15 - C2H2 zinc finger protein, expressed	GSMUA_Achr11P16890_001	C2H2
Ma11_g15680	10.8516	-2.12324	0.850933	-2.49519	0.0125891	0.0182595	GSMUA_Achr11G17140_001	GATA zinc finger domain containing protein, expressed	GSMUA_Achr11P17140_001	GATA
Ma11_g15740	18.0694	0.249575	0.607339	0.410932	0.681123	0.718914	GSMUA_Achr11G17190_001	MYB family transcription factor, putative, expressed	GSMUA_Achr11P17190_001	MYB
Ma11_g16010	32.5509	2.1017	0.527468	3.9845	6.76e-05	0.00012623	GSMUA_Achr11G17510_001	NAC domain containing protein, putative, expressed	GSMUA_Achr11P17510_001	NAC
Ma11_g16020	16.0513	6.7441	1.20674	5.58868	2.29e-08	5.69e-08	GSMUA_Achr11G17520_001	YABBY domain containing protein, putative, expressed	GSMUA_Achr11P17520_001	YABBY
Ma11_g16060	92.4676	2.29088	0.294172	7.78754	6.83e-15	2.47e-14	GSMUA_Achr11G17560_001	anthocyanin regulatory Lc protein, putative, expressed	GSMUA_Achr11P17560_001	bHLH
Ma11_g16250	241.257	1.06822	0.1946	5.4893	4.04e-08	9.85e-08	GSMUA_Achr11G17690_001	GATA zinc finger domain containing protein, expressed	GSMUA_Achr11P17690_001	GATA
Ma11_g16280	307.89	-0.355063	0.156101	-2.27457	0.0229319	0.0320005	GSMUA_Achr11G17710_001	transcription factor like protein, putative, expressed	GSMUA_Achr11P17710_001	Trihelix
Ma11_g16310	460.69	-7.87387	0.453785	-17.3516	1.92e-67	2.57e-66	GSMUA_Achr11G17740_001	two-component response regulator, putative, expressed	GSMUA_Achr11P17740_001	ARR-B
Ma11_g16350	41.4604	7.31961	1.03678	7.05996	1.67e-12	5.31e-12	GSMUA_Achr11G17780_001	no apical meristem protein, putative, expressed	GSMUA_Achr11P17780_001	NAC
Ma11_g16460	9.17363	5.18048	1.19252	4.34414	1.4e-05	2.78e-05	GSMUA_Achr11G17900_001	KANADI1, putative, expressed	GSMUA_Achr11P17900_001	G2-like
Ma11_g16500	99.4171	6.9943	0.657809	10.6327	2.1e-26	1.17e-25	GSMUA_Achr11G17950_001	WRKY37, expressed	GSMUA_Achr11P17950_001	WRKY
Ma11_g16990	358.868	1.10484	0.147141	7.50869	5.97e-14	2.06e-13	GSMUA_Achr11G18520_001	auxin response factor, putative, expressed	GSMUA_Achr11P18520_001	ARF
Ma11_g17150	12.4831	-1.71511	0.832084	-2.06122	0.0392822	0.0529929	GSMUA_Achr11G18680_001	ethylene-responsive protein related, putative, expressed	GSMUA_Achr11P18680_001	bHLH
Ma11_g17420	26.3131	-1.53655	1.26033	-1.21916	0.222784	0.263515	GSMUA_Achr11G18950_001	ZOS6-05 - C2H2 zinc finger protein, expressed	GSMUA_Achr11P18950_001	C2H2
Ma11_g17800	19.7427	-1.64335	0.647611	-2.53755	0.011163	0.0163003	GSMUA_Achr11G19350_001	OsMADS26 - MADS-box family gene with MIKCc type-box, expressed	GSMUA_Achr11P19350_001	MIKC_MADS
Ma11_g17960	211.896	10.2868	1.09123	9.42677	4.23e-21	1.98e-20	GSMUA_Achr11G19540_001	OsMADS8 - MADS-box family gene with MIKCc type-box, expressed	GSMUA_Achr11P19540_001	MIKC_MADS
Ma11_g18010	22.1488	0.873721	0.565068	1.54622	0.122051	0.151882	GSMUA_Achr11G19580_001	OsSPL18 - SBP-box gene family member, expressed	GSMUA_Achr11P19580_001	SBP
Ma11_g18310	53.4036	1.05585	0.38955	2.71043	0.00671958	0.0100906	GSMUA_Achr11G19880_001	inactive receptor kinase At2g26730 precursor, putative, expressed	GSMUA_Achr11P19880_001	ERF
Ma11_g18500	803.896	0.784102	0.101677	7.71172	1.24e-14	4.43e-14	GSMUA_Achr11G20070_001	GRAS family transcription factor domain containing protein, expressed	GSMUA_Achr11P20070_001	GRAS
Ma11_g18690	180.353	1.27056	0.216145	5.87826	4.15e-09	1.08e-08	GSMUA_Achr11G20260_001	endonuclease, putative, expressed	GSMUA_Achr11P20260_001	GRAS
Ma11_g18700	58.2909	0.164144	0.358963	0.457272	0.647475	0.687931	GSMUA_Achr11G20260_001	endonuclease, putative, expressed	GSMUA_Achr11P20260_001	GRAS
Ma11_g19080	42.5553	1.09592	0.497263	2.20391	0.0275304	0.0379895	GSMUA_Achr11G20700_001	CPuORF5 - conserved peptide uORF-containing transcript, expressed	GSMUA_Achr11P20700_001	bZIP
Ma11_g19320	658.334	-2.22789	0.16179	-13.7702	3.85e-43	3.3e-42	GSMUA_Achr11G20930_001	ethylene-responsive transcription factor, putative, expressed	GSMUA_Achr11P20930_001	ERF
Ma11_g19410	8.70135	1.67312	0.904107	1.85057	0.064231	0.0838055	GSMUA_Achr11G21040_001	ZOS10-07 - C2H2 zinc finger protein, expressed	GSMUA_Achr11P21040_001	C2H2
Ma11_g19440	71.379	1.66	0.364513	4.55404	5.26e-06	1.09e-05	GSMUA_Achr11G21080_001	scarecrow, putative, expressed	GSMUA_Achr11P21080_001	GRAS
Ma11_g19990	82.8031	-6.58394	1.0712	-6.14633	7.93e-10	2.17e-09	GSMUA_Achr11G21630_001	dehydration-responsive element-binding protein, putative, expressed	GSMUA_Achr11P21630_001	ERF
Ma11_g20050	1001.51	-2.10991	0.112081	-18.8249	4.73e-79	7.65e-78	GSMUA_Achr11G21700_001	homeobox and START domains containing protein, putative, expressed	GSMUA_Achr11P21700_001	HD-ZIP
Ma11_g20110	88.0206	3.0311	0.35416	8.55855	1.14e-17	4.69e-17	GSMUA_Achr11G21760_001	dof zinc finger domain containing protein, putative, expressed	GSMUA_Achr11P21760_001	Dof
Ma11_g20400	32.7315	-0.65509	0.541224	-1.21039	0.226131	0.267128	GSMUA_Achr11G22020_001	AP2 domain containing protein, expressed	GSMUA_Achr11P22020_001	ERF
Ma11_g20740	131.216	0.363642	0.293421	1.23932	0.215227	0.25526	GSMUA_Achr11G22400_001	NIN, putative, expressed	GSMUA_Achr11P22400_001	Nin-like
Ma11_g21100	20.8076	-0.490785	1.33014	-0.368974	0.712147	0.747453	GSMUA_Achr11G22760_001	no apical meristem protein, putative, expressed	GSMUA_Achr11P22760_001	NAC
Ma11_g21490	127.87	-0.63745	0.300289	-2.12279	0.0337715	0.0460198	GSMUA_Achr11G23160_001	expressed protein	GSMUA_Achr11P23160_001	STAT
Ma11_g21710	807.81	-0.584071	0.109148	-5.35117	8.74e-08	2.08e-07	GSMUA_Achr11G23410_001	transcription factor MYC7E, putative, expressed	GSMUA_Achr11P23410_001	bHLH
Ma11_g21820	110.097	4.03136	0.356298	11.3146	1.11e-29	6.83e-29	GSMUA_Achr11G23500_001	myb-like DNA-binding domain containing protein, putative, expressed	GSMUA_Achr11P23500_001	MYB
Ma11_g21970	55.3441	0.720735	0.343958	2.09542	0.0361341	0.0490098	GSMUA_Achr11G23650_001	bZIP transcription factor family protein, putative, expressed	GSMUA_Achr11P23650_001	bZIP
Ma11_g22020	23.02	7.27476	1.1645	6.24709	4.18e-10	1.17e-09	GSMUA_Achr11G23680_001	basic helix-loop-helix domain containing protein, expressed	GSMUA_Achr11P23680_001	bHLH
Ma11_g22190	13.9334	1.62749	0.690895	2.35563	0.0184914	0.0261697	GSMUA_Achr11G23850_001	dof zinc finger domain containing protein, putative, expressed	GSMUA_Achr11P23850_001	Dof
Ma11_g22210	18.5967	-0.470332	0.678389	-0.693308	0.488116	0.535676	GSMUA_Achr11G23870_001	AP2 domain containing protein, expressed	GSMUA_Achr11P23870_001	AP2
Ma11_g22280	41.8397	-3.00577	1.13636	-2.64508	0.00816725	0.0121302	GSMUA_Achr11G23970_001	ZOS5-02 - C2H2 zinc finger protein, expressed	GSMUA_Achr11P23970_001	C2H2
Ma11_g22740	24.183	-1.01655	0.5715	-1.77874	0.0752824	0.0971436	GSMUA_Achr11G24420_001	dof zinc finger domain containing protein, putative, expressed	GSMUA_Achr11P24420_001	Dof
Ma11_g22930	16.1116	6.76301	1.19853	5.64276	1.67e-08	4.2e-08	GSMUA_Achr11G24600_001	dof zinc finger domain containing protein, putative, expressed	GSMUA_Achr11P24600_001	Dof
Ma11_g22950	17.8471	1.51701	0.621702	2.4401	0.0146832	0.0210867	GSMUA_Achr11G24630_001	histone-like transcription factor and archaeal histone, putative, expressed	GSMUA_Achr11P24630_001	NF-YB
Ma11_g23130	363.674	-4.18136	0.211748	-19.7468	8.55e-87	1.54e-85	GSMUA_Achr11G24820_001	AP2 domain containing protein, expressed	GSMUA_Achr11P24820_001	ERF
Ma11_g23410	54.1016	-0.761621	0.404221	-1.88417	0.0595423	0.0780135	GSMUA_Achr11G25090_001	expressed protein	GSMUA_Achr11P25090_001	Dof
Ma11_g23440	44.3708	1.19823	0.456458	2.62505	0.0086636	0.0128252	GSMUA_Achr11G25120_001	ethylene-insensitive 3, putative, expressed	GSMUA_Achr11P25120_001	EIL
Ma11_g23470	361.145	-2.1837	0.167065	-13.071	4.83e-39	3.77e-38	GSMUA_Achr11G25140_001	transcription factor, putative, expressed	GSMUA_Achr11P25140_001	bZIP
Ma11_g23460	143.072	-6.76874	0.591285	-11.4475	2.42e-30	1.52e-29	GSMUA_Achr11G25140_001	transcription factor, putative, expressed	GSMUA_Achr11P25140_001	bZIP
Ma11_g23520	1010	-0.98787	0.0974265	-10.1396	3.68e-24	1.92e-23	GSMUA_Achr11G25190_001	bZIP transcription factor domain containing protein, expressed	GSMUA_Achr11P25190_001	bZIP
Ma11_g23650	9.27605	-1.67637	0.829003	-2.02215	0.0431605	0.0578397	GSMUA_Achr11G25310_001	expressed protein	GSMUA_Achr11P25310_001	bZIP
Ma11_g23950	1389.2	-1.59075	0.092003	-17.2902	5.57e-67	7.39e-66	GSMUA_Achr11G25600_001	coproporphyrinogen III oxidase, chloroplast precursor, putative, expressed	GSMUA_Achr11P25600_001	ERF
Ma11_g23990	10.5029	-2.16838	0.954	-2.27293	0.0230304	0.0321265	GSMUA_Achr11G25640_001	core histone H2A/H2B/H3/H4, putative, expressed	GSMUA_Achr11P25640_001	NF-YC
Ma11_g24060	175.052	-5.29123	0.932009	-5.67724	1.37e-08	3.45e-08	GSMUA_Achr11G25720_001	no apical meristem protein, putative, expressed	GSMUA_Achr11P25720_001	NAC
Ma11_g24110	1620.15	3.05128	0.102545	29.7555	1.47e-194	7.33e-193	GSMUA_Achr11G25770_001	auxin response factor 6, putative, expressed	GSMUA_Achr11P25770_001	ARF
Ma11_g24180	602.605	-1.21105	0.119483	-10.1357	3.83e-24	2e-23	GSMUA_Achr11G25820_001	homeobox and START domains containing protein, putative, expressed	GSMUA_Achr11P25820_001	HD-ZIP
Ma11_g24450	188.786	-1.26547	0.216334	-5.84964	4.93e-09	1.28e-08	GSMUA_Achr11G26100_001	ZOS9-20 - C2H2 zinc finger protein, expressed	GSMUA_Achr11P26100_001	C2H2
Ma11_g24870	43.0043	-0.575244	0.418323	-1.37512	0.169094	0.205041	GSMUA_Achr11G26450_001	no apical meristem protein, putative, expressed	GSMUA_Achr11P26450_001	NAC
Ma11_g24930	319.276	4.03933	0.206989	19.5147	8.23e-85	1.44e-83	GSMUA_Achr11G26500_001	DUF260 domain containing protein, putative, expressed	GSMUA_Achr11P26500_001	LBD
Ma04_g21580	200.518	3.47634	0.253588	13.7086	9.02e-43	7.69e-42	GSMUA_Achr1G00070_001	fiber protein Fb34, putative, expressed	GSMUA_Achr1P00070_001	ERF
Ma04_g21220	142.085	-0.406646	0.228007	-1.78348	0.0745084	0.0962036	GSMUA_Achr1G00430_001	transcription factor Dp, putative, expressed	GSMUA_Achr1P00430_001	E2F/DP
Ma04_g21170	714.952	-4.09793	0.15098	-27.1422	3.13e-162	1.19e-160	GSMUA_Achr1G00480_001	AP2 domain containing protein, expressed	GSMUA_Achr1P00480_001	ERF
Ma04_g21160	295.961	-4.70823	0.301973	-15.5915	8.31e-55	9.05e-54	GSMUA_Achr1G00490_001	ethylene-responsive transcription factor, putative, expressed	GSMUA_Achr1P00490_001	ERF
Ma04_g20480	22.517	0.989691	0.580557	1.70473	0.0882455	0.112552	GSMUA_Achr1G01260_001	ZOS4-03 - C2H2 zinc finger protein, expressed	GSMUA_Achr1P01260_001	C2H2
Ma04_g20230	10.0523	-0.65459	0.858816	-0.7622	0.445941	0.493929	GSMUA_Achr1G01550_001	ZOS4-10 - C2H2 zinc finger protein, expressed	GSMUA_Achr1P01550_001	C2H2
Ma04_g20210	179.355	3.35841	0.284071	11.8224	2.99e-32	1.97e-31	GSMUA_Achr1G01570_001	GATA zinc finger domain containing protein, expressed	GSMUA_Achr1P01570_001	GATA
Ma04_g20160	124.757	1.28914	0.289089	4.45931	8.22e-06	1.67e-05	GSMUA_Achr1G01620_001	AP2 domain containing protein, expressed	GSMUA_Achr1P01620_001	ERF
Ma04_g20130	79.7583	-0.959948	0.3243	-2.96006	0.00307577	0.00481742	GSMUA_Achr1G01650_001	MYB family transcription factor, putative, expressed	GSMUA_Achr1P01650_001	MYB_related
Ma04_g20110	14.0525	-0.398307	0.684017	-0.582306	0.560361	0.605718	GSMUA_Achr1G01670_001	homeobox associated leucine zipper, putative, expressed	GSMUA_Achr1P01670_001	HD-ZIP
Ma04_g21880	1044.03	-2.33852	0.101982	-22.9308	2.29e-116	5.96e-115	GSMUA_Achr1G02080_001	ZOS4-11 - C2H2 zinc finger protein, expressed	GSMUA_Achr1P02080_001	C2H2
Ma04_g22430	490.932	10.5044	0.958085	10.9639	5.7e-28	3.34e-27	GSMUA_Achr1G02640_001	bZIP transcription factor, putative, expressed	GSMUA_Achr1P02640_001	bZIP
Ma04_g22910	137.076	-0.703415	0.313048	-2.24699	0.0246408	0.0342297	GSMUA_Achr1G03120_001	ZOS9-21 - C2H2 zinc finger protein, expressed	GSMUA_Achr1P03120_001	C2H2
Ma04_g23100	59.7332	-3.00558	0.407433	-7.37687	1.62e-13	5.47e-13	GSMUA_Achr1G03310_001	ZOS4-03 - C2H2 zinc finger protein, expressed	GSMUA_Achr1P03310_001	C2H2
Ma04_g23340	694.82	-2.40286	0.136474	-17.6068	2.19e-69	3.02e-68	GSMUA_Achr1G03560_001	no apical meristem protein, putative, expressed	GSMUA_Achr1P03560_001	NAC
Ma04_g23400	68.7128	5.07391	0.523119	9.69935	3.03e-22	1.48e-21	GSMUA_Achr1G03630_001	OsMADS56 - MADS-box family gene with MIKCc type-box, expressed	GSMUA_Achr1P03630_001	MIKC_MADS
Ma04_g23420	1105.25	0.250037	0.100382	2.49086	0.0127434	0.0184727	GSMUA_Achr1G03650_001	chitin-inducible gibberellin-responsive protein 2, putative, expressed	GSMUA_Achr1P03650_001	GRAS
Ma04_g23430	967.423	0.381554	0.113433	3.3637	0.000769047	0.00128768	GSMUA_Achr1G03660_001	homeobox protein knotted-1, putative, expressed	GSMUA_Achr1P03660_001	TALE
Ma04_g23490	94.548	-0.441411	0.318265	-1.38693	0.165464	0.200976	GSMUA_Achr1G03720_001	MYB transcription factor, putative, expressed	GSMUA_Achr1P03720_001	MYB_related
Ma04_g23550	482.363	2.39667	0.144386	16.599	7.08e-62	8.64e-61	GSMUA_Achr1G03770_001	GAGA-binding protein, putative, expressed	GSMUA_Achr1P03770_001	BBR-BPC
Ma04_g23660	12.1349	-5.99696	1.24081	-4.83309	1.34e-06	2.92e-06	GSMUA_Achr1G03860_001	AP2 domain containing protein, expressed	GSMUA_Achr1P03860_001	ERF
Ma04_g23710	8.05944	-0.158499	0.912728	-0.173654	0.862137	0.880427	GSMUA_Achr1G03910_001	HSF-type DNA-binding domain containing protein, expressed	GSMUA_Achr1P03910_001	HSF
Ma04_g23730	31.0331	0.730568	0.478594	1.52649	0.126889	0.157429	GSMUA_Achr1G03930_001	dof zinc finger domain containing protein, putative, expressed	GSMUA_Achr1P03930_001	Dof
Ma04_g23750	335.278	-0.843576	0.153214	-5.50587	3.67e-08	8.99e-08	GSMUA_Achr1G03950_001	helix-loop-helix DNA-binding protein, putative, expressed	GSMUA_Achr1P03950_001	bHLH
Ma04_g23910	488.148	1.41946	0.134871	10.5246	6.65e-26	3.67e-25	GSMUA_Achr1G04100_001	AT-GTL1, putative, expressed	GSMUA_Achr1P04100_001	Trihelix
Ma04_g24160	276.669	1.01324	0.217994	4.64803	3.35e-06	7.05e-06	GSMUA_Achr1G04360_001	homeobox associated leucine zipper, putative, expressed	GSMUA_Achr1P04360_001	HD-ZIP
Ma04_g24790	83.2455	-5.02912	1.02669	-4.89837	9.66e-07	2.12e-06	GSMUA_Achr1G05010_001	WRKY23, expressed	GSMUA_Achr1P05010_001	WRKY
Ma04_g24840	407.686	-0.528179	0.140747	-3.7527	0.000174943	0.000313864	GSMUA_Achr1G05050_001	transcription factor, putative, expressed	GSMUA_Achr1P05050_001	bZIP
Ma04_g24870	100.615	1.12605	0.268547	4.19312	2.75e-05	5.33e-05	GSMUA_Achr1G05080_001	MYB family transcription factor, putative, expressed	GSMUA_Achr1P05080_001	MYB_related
Ma04_g24880	8.12423	-4.88961	1.31932	-3.70616	0.000210424	0.000374443	GSMUA_Achr1G05090_001	AP2 domain containing protein, expressed	GSMUA_Achr1P05090_001	ERF
Ma04_g25180	8.32799	-5.51991	1.30125	-4.24201	2.22e-05	4.33e-05	GSMUA_Achr1G05400_001	B3 DNA binding domain containing protein, expressed	GSMUA_Achr1P05400_001	RAV
Ma01_g01580	58.7825	1.02467	0.350955	2.91965	0.00350422	0.00544905	GSMUA_Achr1G06280_001	MYB family transcription factor, putative, expressed	GSMUA_Achr1P06280_001	G2-like
Ma01_g01670	308.428	0.186707	0.211213	0.883974	0.376711	0.42463	GSMUA_Achr1G06360_001	MYB family transcription factor, putative, expressed	GSMUA_Achr1P06360_001	MYB_related
Ma01_g01710	2207.05	0.316969	0.0721458	4.39345	1.12e-05	2.24e-05	GSMUA_Achr1G06400_001	homeobox domain containing protein, expressed	GSMUA_Achr1P06400_001	TALE
Ma01_g01800	154.474	-0.0688779	0.242085	-0.28452	0.776012	0.80481	GSMUA_Achr1G06480_001	myb-like DNA-binding domain containing protein, expressed	GSMUA_Achr1P06480_001	MYB_related
Ma01_g02050	163.064	0.66432	0.213705	3.10859	0.00187983	0.0030186	GSMUA_Achr1G06720_001	ZOS4-03 - C2H2 zinc finger protein, expressed	GSMUA_Achr1P06720_001	C2H2
Ma01_g02440	723.923	-3.06863	0.124115	-24.7242	5.88e-135	1.8e-133	GSMUA_Achr1G07110_001	ZOS2-15 - C2H2 zinc finger protein, expressed	GSMUA_Achr1P07110_001	C2H2
Ma01_g02530	88.3806	4.09359	0.386784	10.5837	3.55e-26	1.97e-25	GSMUA_Achr1G07220_001	MYB family transcription factor, putative, expressed	GSMUA_Achr1P07220_001	MYB_related
Ma01_g02520	333.154	-0.0183455	0.154087	-0.119059	0.905229	0.918138	GSMUA_Achr1G07220_001	MYB family transcription factor, putative, expressed	GSMUA_Achr1P07220_001	MYB_related
Ma01_g02640	122.566	0.414206	0.235677	1.75752	0.07883	0.101396	GSMUA_Achr1G07330_001	helix-loop-helix DNA-binding domain containing protein, expressed	GSMUA_Achr1P07330_001	bHLH
Ma01_g02850	149.339	-0.260626	0.264293	-0.986127	0.324071	0.370601	GSMUA_Achr1G07550_001	MYB family transcription factor, putative, expressed	GSMUA_Achr1P07550_001	MYB
Ma01_g03030	232.695	-1.40388	0.195411	-7.18423	6.76e-13	2.21e-12	GSMUA_Achr1G07740_001	B-box zinc finger family protein, putative, expressed	GSMUA_Achr1P07740_001	DBB
Ma01_g03060	232.15	-4.81189	0.313664	-15.3409	4.07e-53	4.27e-52	GSMUA_Achr1G07770_001	B-box zinc finger family protein, putative, expressed	GSMUA_Achr1P07770_001	DBB
Ma01_g03200	98.7345	-2.79782	0.311612	-8.97854	2.74e-19	1.2e-18	GSMUA_Achr1G07880_001	HSF-type DNA-binding domain containing protein, expressed	GSMUA_Achr1P07880_001	HSF
Ma01_g03400	205.96	-0.198232	0.20184	-0.982126	0.326038	0.372648	GSMUA_Achr1G08090_001	bZIP family transcription factor, putative, expressed	GSMUA_Achr1P08090_001	bZIP
Ma01_g03440	190.099	0.157099	0.22193	0.707877	0.479022	0.526859	GSMUA_Achr1G08130_001	transcription factor MYC7E, putative, expressed	GSMUA_Achr1P08130_001	bHLH
Ma01_g03870	129.583	-5.0264	1.29301	-3.88735	0.000101343	0.000186334	GSMUA_Achr1G08590_001	ZOS1-12 - C2H2 zinc finger protein, expressed	GSMUA_Achr1P08590_001	C2H2
Ma01_g04220	356.944	3.50753	0.192882	18.1849	6.8e-74	1.02e-72	GSMUA_Achr1G08860_001	no apical meristem protein, putative, expressed	GSMUA_Achr1P08860_001	NAC
Ma01_g04340	127.319	3.13667	0.356681	8.79405	1.44e-18	6.14e-18	GSMUA_Achr1G08980_001	GATA zinc finger domain containing protein, expressed	GSMUA_Achr1P08980_001	GATA
Ma01_g04470	31.1782	-3.10326	0.693409	-4.47536	7.63e-06	1.56e-05	GSMUA_Achr1G09180_001	MYB family transcription factor, putative, expressed	GSMUA_Achr1P09180_001	MYB
Ma01_g00280	9.25938	3.16107	0.974574	3.24354	0.00118053	0.00193834	GSMUA_Achr1G09570_001	helix-loop-helix DNA-binding domain containing protein, expressed	GSMUA_Achr1P09570_001	bHLH
Ma01_g00440	830.968	0.37995	0.120508	3.15289	0.00161663	0.0026132	GSMUA_Achr1G09750_001	MYB family transcription factor, putative, expressed	GSMUA_Achr1P09750_001	MYB
Ma01_g00530	1042.86	1.45961	0.0951116	15.3463	3.75e-53	3.93e-52	GSMUA_Achr1G09830_001	AP2 domain containing protein, expressed	GSMUA_Achr1P09830_001	AP2
Ma01_g00720	1193.25	-3.99867	0.148981	-26.8402	1.1e-158	4.04e-157	GSMUA_Achr1G10080_001	WRKY71, expressed	GSMUA_Achr1P10080_001	WRKY
Ma01_g01040	11.2107	-3.01073	0.930193	-3.23668	0.00120931	0.00198314	GSMUA_Achr1G10390_001	homeobox associated leucine zipper, putative, expressed	GSMUA_Achr1P10390_001	HD-ZIP
Ma01_g05110	321.709	0.825663	0.165472	4.98974	6.05e-07	1.35e-06	GSMUA_Achr1G11500_001	transcription factor like protein, putative, expressed	GSMUA_Achr1P11500_001	Trihelix
Ma01_g05860	37.9903	-2.3916	0.478716	-4.99586	5.86e-07	1.31e-06	GSMUA_Achr1G12270_001	homeobox associated leucine zipper, putative, expressed	GSMUA_Achr1P12270_001	HD-ZIP
Ma01_g06820	269.039	-5.59552	0.890051	-6.28674	3.24e-10	9.11e-10	GSMUA_Achr1G13300_001	ZF-HD protein dimerisation region containing protein, expressed	GSMUA_Achr1P13300_001	ZF-HD
Ma01_g07890	917.554	2.64072	0.124914	21.1404	3.38e-99	7.14e-98	GSMUA_Achr1G14370_001	helix-loop-helix DNA-binding domain containing protein, expressed	GSMUA_Achr1P14370_001	bHLH
Ma01_g07920	83.7051	7.43937	0.865138	8.59906	8.04e-18	3.32e-17	GSMUA_Achr1G14400_001	helix-loop-helix DNA-binding domain containing protein, expressed	GSMUA_Achr1P14400_001	bHLH
Ma01_g08270	30.5623	-0.530803	0.496527	-1.06903	0.285056	0.329888	GSMUA_Achr1G14780_001	expressed protein	GSMUA_Achr1P14780_001	GATA
Ma01_g08980	58.9185	-0.917343	0.396345	-2.31451	0.02064	0.0289885	GSMUA_Achr1G15600_001	transcription factor, putative, expressed	GSMUA_Achr1P15600_001	Trihelix
Ma01_g09000	377.031	1.77892	0.173847	10.2327	1.41e-24	7.47e-24	GSMUA_Achr1G15640_001	bZIP transcription factor domain containing protein, expressed	GSMUA_Achr1P15640_001	bZIP
Ma01_g09550	24.8213	-6.26861	1.11847	-5.60461	2.09e-08	5.2e-08	GSMUA_Achr1G16230_001	DELLA protein SLR1, putative, expressed	GSMUA_Achr1P16230_001	GRAS
Ma01_g09560	176.963	-0.953447	0.236075	-4.03875	5.37e-05	0.00010122	GSMUA_Achr1G16240_001	HSF-type DNA-binding domain containing protein, expressed	GSMUA_Achr1P16240_001	HSF
Ma01_g09600	193.989	1.7812	0.210766	8.45107	2.89e-17	1.17e-16	GSMUA_Achr1G16280_001	homeobox associated leucine zipper, putative, expressed	GSMUA_Achr1P16280_001	HD-ZIP
Ma01_g09750	361.03	1.75682	0.156092	11.255	2.19e-29	1.34e-28	GSMUA_Achr1G16440_001	Myb-like DNA-binding domain containing protein, putative, expressed	GSMUA_Achr1P16440_001	G2-like
Ma01_g10440	194.095	0.715075	0.188746	3.78855	0.000151528	0.000273599	GSMUA_Achr1G17150_001	MYB family transcription factor, putative, expressed	GSMUA_Achr1P17150_001	MYB
Ma01_g10450	107.681	3.11988	0.30872	10.1058	5.2e-24	2.7e-23	GSMUA_Achr1G17160_001	WRKY35, expressed	GSMUA_Achr1P17160_001	WRKY
Ma01_g10710	391.239	-0.018327	0.136696	-0.134071	0.893346	0.907613	GSMUA_Achr1G17440_001	beta-amylase, putative, expressed	GSMUA_Achr1P17440_001	BES1
Ma01_g10930	29.191	2.95609	0.584166	5.06036	4.18e-07	9.49e-07	GSMUA_Achr1G17670_001	dof zinc finger domain containing protein, putative, expressed	GSMUA_Achr1P17670_001	Dof
Ma01_g10940	554.008	-0.969302	0.123739	-7.83341	4.75e-15	1.72e-14	GSMUA_Achr1G17680_001	WD-40 repeat family protein, putative, expressed	GSMUA_Achr1P17680_001	C2H2
Ma01_g10950	68.3609	-0.64154	0.354706	-1.80865	0.0705054	0.0913939	GSMUA_Achr1G17680_001	WD-40 repeat family protein, putative, expressed	GSMUA_Achr1P17680_001	C2H2
Ma01_g11000	88.8674	2.18699	0.305565	7.15719	8.23e-13	2.67e-12	GSMUA_Achr1G17730_001	MYB_Al protein, putative, expressed	GSMUA_Achr1P17730_001	MYB
Ma01_g11240	126.183	1.53096	0.25647	5.96937	2.38e-09	6.33e-09	GSMUA_Achr1G17980_001	homeobox domain containing protein, expressed	GSMUA_Achr1P17980_001	WOX
Ma01_g11360	52.1232	-1.48585	0.380116	-3.90894	9.27e-05	0.000171002	GSMUA_Achr1G18080_001	NIN, putative, expressed	GSMUA_Achr1P18080_001	Nin-like
Ma01_g11520	392.342	0.942372	0.145004	6.49894	8.09e-11	2.36e-10	GSMUA_Achr1G18230_001	AP2 domain containing protein, expressed	GSMUA_Achr1P18230_001	ERF
Ma01_g11890	48.3343	2.18478	0.47888	4.56228	5.06e-06	1.05e-05	GSMUA_Achr1G18610_001	MYB family transcription factor, putative, expressed	GSMUA_Achr1P18610_001	MYB
Ma01_g11920	45.7787	2.11793	0.420817	5.03289	4.83e-07	1.09e-06	GSMUA_Achr1G18650_001	SHI, putative, expressed	GSMUA_Achr1P18650_001	SRS
Ma01_g11970	486.264	1.85189	0.13127	14.1075	3.42e-45	3.05e-44	GSMUA_Achr1G18670_001	homeobox associated leucine zipper, putative, expressed	GSMUA_Achr1P18670_001	HD-ZIP
Ma01_g12040	995.268	-0.8823	0.0924617	-9.54233	1.4e-21	6.65e-21	GSMUA_Achr1G18760_001	homeobox and START domains containing protein, putative, expressed	GSMUA_Achr1P18760_001	HD-ZIP
Ma01_g12160	13.3494	-2.52117	1.07852	-2.33762	0.0194068	0.0273719	GSMUA_Achr1G18910_001	transcription factor MYC7E, putative, expressed	GSMUA_Achr1P18910_001	bHLH
Ma01_g12250	173.194	0.523784	0.25497	2.05429	0.0399473	0.0538472	GSMUA_Achr1G18990_001	MYB family transcription factor, putative, expressed	GSMUA_Achr1P18990_001	MYB
Ma01_g12260	293.592	-1.802	0.173221	-10.4029	2.4e-25	1.3e-24	GSMUA_Achr1G19000_001	helix-loop-helix DNA-binding domain containing protein, expressed	GSMUA_Achr1P19000_001	bHLH
Ma01_g12390	432.357	-1.19958	0.145813	-8.2268	1.92e-16	7.47e-16	GSMUA_Achr1G19120_001	helix-loop-helix DNA-binding domain containing protein, expressed	GSMUA_Achr1P19120_001	bHLH
Ma01_g12650	404.239	-1.48786	0.140706	-10.5742	3.92e-26	2.18e-25	GSMUA_Achr1G19420_001	core histone H2A/H2B/H3/H4, putative, expressed	GSMUA_Achr1P19420_001	NF-YC
Ma01_g12660	381.248	-0.23923	0.156731	-1.52637	0.126917	0.157457	GSMUA_Achr1G19430_001	Myb-like DNA-binding domain containing protein, putative, expressed	GSMUA_Achr1P19430_001	G2-like
Ma01_g12830	275.434	0.0600809	0.172872	0.347546	0.728181	0.761787	GSMUA_Achr1G19610_001	BHLH transcription factor, putative, expressed	GSMUA_Achr1P19610_001	bHLH
Ma01_g12870	263.588	-0.725592	0.167332	-4.33625	1.45e-05	2.88e-05	GSMUA_Achr1G19650_001	zinc finger C-x8-C-x5-C-x3-H type family protein, expressed	GSMUA_Achr1P19650_001	C3H
Ma01_g12980	260.452	-2.0126	0.192244	-10.469	1.2e-25	6.55e-25	GSMUA_Achr1G19750_001	bZIP transcription factor domain containing protein, expressed	GSMUA_Achr1P19750_001	bZIP
Ma01_g13260	116.614	-1.49102	0.294409	-5.06445	4.1e-07	9.29e-07	GSMUA_Achr1G20000_001	auxin response factor, putative, expressed	GSMUA_Achr1P20000_001	ARF
Ma01_g13270	9.87395	-4.18471	1.10604	-3.78352	0.000154627	0.000278892	GSMUA_Achr1G20000_001	auxin response factor, putative, expressed	GSMUA_Achr1P20000_001	ARF
Ma01_g13280	9.48025	-1.8381	0.828958	-2.21737	0.026598	0.036777	GSMUA_Achr1G20000_001	auxin response factor, putative, expressed	GSMUA_Achr1P20000_001	ARF
Ma01_g13290	14.6859	1.42548	0.693509	2.05546	0.0398347	0.0537011	GSMUA_Achr1G20010_001	auxin response factor, putative, expressed	GSMUA_Achr1P20010_001	ARF
Ma01_g13320	30.9327	2.97049	0.603781	4.91982	8.66e-07	1.91e-06	GSMUA_Achr1G20040_001	auxin response factor, putative, expressed	GSMUA_Achr1P20040_001	ARF
Ma01_g14360	209.783	4.20797	0.282461	14.8975	3.42e-50	3.39e-49	GSMUA_Achr1G21010_001	BHLH transcription factor, putative, expressed	GSMUA_Achr1P21010_001	bHLH
Ma01_g14370	44.4185	7.4274	1.03237	7.19451	6.27e-13	2.05e-12	GSMUA_Achr1G21020_001	MYB family transcription factor, putative, expressed	GSMUA_Achr1P21020_001	MYB
Ma01_g14630	8.38767	-0.0147932	0.836356	-0.0176876	0.985888	0.987487	GSMUA_Achr1G21280_001	basic helix-loop-helix, putative, expressed	GSMUA_Achr1P21280_001	bHLH
Ma01_g14650	1679.67	1.30849	0.0858838	15.2356	2.05e-52	2.12e-51	GSMUA_Achr1G21300_001	GRAS family transcription factor domain containing protein, expressed	GSMUA_Achr1P21300_001	GRAS
Ma01_g16070	46.0423	8.2113	1.14153	7.19327	6.33e-13	2.07e-12	GSMUA_Achr1G22640_001	homeobox domain containing protein, expressed	GSMUA_Achr1P22640_001	HD-ZIP
Ma01_g16080	15.2899	1.11649	0.694933	1.60662	0.108139	0.135891	GSMUA_Achr1G22640_001	homeobox domain containing protein, expressed	GSMUA_Achr1P22640_001	HD-ZIP
Ma01_g16320	250.907	0.936778	0.172847	5.4197	5.97e-08	1.44e-07	GSMUA_Achr1G22880_001	zinc finger family protein, putative, expressed	GSMUA_Achr1P22880_001	C3H
Ma01_g16500	209.656	-1.38212	0.221348	-6.24411	4.26e-10	1.19e-09	GSMUA_Achr1G23090_001	AP2 domain containing protein, expressed	GSMUA_Achr1P23090_001	ERF
Ma01_g16650	17.4157	4.1512	0.790923	5.24855	1.53e-07	3.58e-07	GSMUA_Achr1G23220_001	MYB family transcription factor, putative, expressed	GSMUA_Achr1P23220_001	G2-like
Ma01_g16770	45.4368	-3.30536	1.14275	-2.89246	0.00382241	0.00591477	GSMUA_Achr1G23300_001	homeobox domain containing protein, expressed	GSMUA_Achr1P23300_001	TALE
Ma01_g16780	1048.63	0.122776	0.104337	1.17672	0.239307	0.281342	GSMUA_Achr1G23300_001	homeobox domain containing protein, expressed	GSMUA_Achr1P23300_001	TALE
Ma01_g18960	1471.35	0.0548538	0.0795299	0.689725	0.490367	0.537982	GSMUA_Achr1G23420_001	CCT/B-box zinc finger protein, putative, expressed	GSMUA_Achr1P23420_001	CO-like
Ma01_g18830	305.916	-2.04389	0.165134	-12.3771	3.48e-35	2.47e-34	GSMUA_Achr1G23560_001	WRKY51, expressed	GSMUA_Achr1P23560_001	WRKY
Ma01_g18760	265.461	1.63805	0.188486	8.69054	3.61e-18	1.51e-17	GSMUA_Achr1G23640_001	bZIP transcription factor domain containing protein, expressed	GSMUA_Achr1P23640_001	bZIP
Ma01_g18580	12.8795	-2.18794	0.830542	-2.63435	0.00842989	0.0125012	GSMUA_Achr1G23840_001	growth-regulating factor, putative, expressed	GSMUA_Achr1P23840_001	GRF
Ma01_g18390	214.611	7.99361	0.639538	12.499	7.56e-36	5.46e-35	GSMUA_Achr1G24060_001	OsMADS6 - MADS-box family gene with MIKCc type-box, expressed	GSMUA_Achr1P24060_001	MIKC_MADS
Ma01_g18380	186.358	-2.73313	0.256453	-10.6574	1.61e-26	9.04e-26	GSMUA_Achr1G24070_001	MADS-box transcription factor, putative, expressed	GSMUA_Achr1P24070_001	MIKC_MADS
Ma01_g18330	163.077	2.00708	0.223111	8.99592	2.34e-19	1.03e-18	GSMUA_Achr1G24120_001	AT-GTL1, putative, expressed	GSMUA_Achr1P24120_001	Trihelix
Ma01_g17910	72.8888	7.33927	0.880857	8.33196	7.95e-17	3.14e-16	GSMUA_Achr1G24490_001	YABBY domain containing protein, putative, expressed	GSMUA_Achr1P24490_001	YABBY
Ma01_g17260	27.1903	-2.6132	0.706675	-3.69788	0.000217411	0.000386196	GSMUA_Achr1G25120_001	MYB family transcription factor, putative, expressed	GSMUA_Achr1P25120_001	MYB
Ma01_g17020	397.535	4.21171	0.233885	18.0076	1.7e-72	2.49e-71	GSMUA_Achr1G25340_001	bZIP transcription factor domain containing protein, expressed	GSMUA_Achr1P25340_001	bZIP
Ma01_g19330	48.6632	-2.57383	0.512537	-5.02174	5.12e-07	1.15e-06	GSMUA_Achr1G25890_001	AP2 domain containing protein, expressed	GSMUA_Achr1P25890_001	ERF
Ma01_g20090	344.679	0.0527859	0.163368	0.323111	0.746611	0.778431	GSMUA_Achr1G26000_001	homeobox protein knotted-1, putative, expressed	GSMUA_Achr1P26000_001	TALE
Ma01_g20010	105.852	0.386951	0.274268	1.41085	0.158289	0.193011	GSMUA_Achr1G26080_001	AP2 domain containing protein, expressed	GSMUA_Achr1P26080_001	AP2
Ma01_g19960	216.262	0.189589	0.206482	0.91819	0.35852	0.406289	GSMUA_Achr1G26140_001	MYB transcription factor TaMYB1, putative, expressed	GSMUA_Achr1P26140_001	MYB
Ma01_g20210	736.78	-0.860242	0.108875	-7.90118	2.76e-15	1.02e-14	GSMUA_Achr1G26180_001	zinc finger C-x8-C-x5-C-x3-H type family protein, expressed	GSMUA_Achr1P26180_001	C3H
Ma01_g19730	59.1365	1.18458	0.382285	3.09869	0.00194379	0.00311637	GSMUA_Achr1G26400_001	la domain containing protein, putative, expressed	GSMUA_Achr1P26400_001	bZIP
Ma01_g19610	1061.48	3.16862	0.119828	26.4431	4.38e-154	1.55e-152	GSMUA_Achr1G26520_001	MYB family transcription factor, putative, expressed	GSMUA_Achr1P26520_001	MYB
Ma01_g19570	130.297	1.74005	0.250186	6.95505	3.52e-12	1.1e-11	GSMUA_Achr1G26550_001	expressed protein	GSMUA_Achr1P26550_001	GATA
Ma01_g20810	40.4071	4.71928	0.630777	7.4817	7.34e-14	2.52e-13	GSMUA_Achr1G27060_001	GTPase of unknown function domain containing protein, putative, expressed	GSMUA_Achr1P27060_001	HD-ZIP
Ma01_g20800	198.308	-0.41962	0.204742	-2.04951	0.0404127	0.0544282	GSMUA_Achr1G27060_001	GTPase of unknown function domain containing protein, putative, expressed	GSMUA_Achr1P27060_001	HD-ZIP
Ma01_g20890	420.758	6.15657	0.282633	21.7829	3.37e-105	7.73e-104	GSMUA_Achr1G27150_001	YABBY domain containing protein, putative, expressed	GSMUA_Achr1P27150_001	YABBY
Ma01_g21280	731.493	-3.37303	0.13987	-24.1155	1.72e-128	5e-127	GSMUA_Achr1G27200_001	heat stress transcription factor, putative, expressed	GSMUA_Achr1P27200_001	HSF
Ma01_g19900	76.565	-0.0926988	0.333475	-0.277979	0.781029	0.809316	GSMUA_Achr1G27460_001	transcription factor like protein, putative, expressed	GSMUA_Achr1P27460_001	Trihelix
Ma01_g23030	156.399	-0.509112	0.223987	-2.27296	0.0230287	0.032126	GSMUA_Achr1G27500_001	TCP family transcription factor, putative, expressed	GSMUA_Achr1P27500_001	TCP
Ma01_g23360	1276.15	-6.05946	0.168059	-36.0556	1.13e-284	1e-282	GSMUA_Achr1G27980_001	WRKY69, expressed	GSMUA_Achr1P27980_001	WRKY
Ma01_g23350	9.4461	0.481215	0.804825	0.597913	0.549898	0.595654	GSMUA_Achr1G27990_001	AP2 domain containing protein, expressed	GSMUA_Achr1P27990_001	ERF
Ma01_g23300	786.191	-0.592317	0.107147	-5.52807	3.24e-08	7.95e-08	GSMUA_Achr1G28040_001	zinc finger C-x8-C-x5-C-x3-H type family protein, expressed	GSMUA_Achr1P28040_001	C3H
Ma02_g01220	12.3092	5.59379	1.15324	4.8505	1.23e-06	2.69e-06	GSMUA_Achr2G00400_001	B3 DNA binding domain containing protein, expressed	GSMUA_Achr2P00400_001	B3
Ma02_g00950	46.2582	6.96053	0.914338	7.61264	2.69e-14	9.42e-14	GSMUA_Achr2G00410_001	Homeobox domain containing protein, expressed	GSMUA_Achr2P00410_001	TALE
Ma02_g00860	61.5453	-0.355862	0.331152	-1.07462	0.282545	0.327252	GSMUA_Achr2G00580_001	expressed protein	GSMUA_Achr2P00580_001	Trihelix
Ma02_g00240	255.55	-0.515744	0.182249	-2.82988	0.00465651	0.00713438	GSMUA_Achr2G01080_001	MYB family transcription factor, putative, expressed	GSMUA_Achr2P01080_001	MYB_related
Ma02_g01150	544.077	-1.03633	0.135094	-7.67122	1.7e-14	6.04e-14	GSMUA_Achr2G01180_001	Myb transcription factor, putative, expressed	GSMUA_Achr2P01180_001	G2-like
Ma02_g03680	71.436	-1.28024	0.353981	-3.61668	0.000298401	0.000522407	GSMUA_Achr2G01740_001	OsMADS68 - MADS-box family gene with MIKC* type-box, expressed	GSMUA_Achr2P01740_001	M-type_MADS
Ma02_g03750	701.23	0.648632	0.117586	5.51626	3.46e-08	8.49e-08	GSMUA_Achr2G01820_001	OsSPL6 - SBP-box gene family member, expressed	GSMUA_Achr2P01820_001	SBP
Ma02_g03780	35.6055	-2.99605	1.92265	-1.55829	0.119164	0.148595	GSMUA_Achr2G01830_001	MYB family transcription factor, putative, expressed	GSMUA_Achr2P01830_001	MYB
Ma02_g03880	220.44	-0.945953	0.214102	-4.41823	9.95e-06	2.01e-05	GSMUA_Achr2G01920_001	homeodomain-related, putative, expressed	GSMUA_Achr2P01920_001	G2-like
Ma02_g04710	701.178	-0.674676	0.136331	-4.9488	7.47e-07	1.66e-06	GSMUA_Achr2G02830_001	GATA zinc finger domain containing protein, expressed	GSMUA_Achr2P02830_001	GATA
Ma02_g04980	182.261	4.06526	0.329393	12.3417	5.4e-35	3.83e-34	GSMUA_Achr2G03070_001	OsSPL13 - SBP-box gene family member, expressed	GSMUA_Achr2P03070_001	SBP
Ma02_g05440	54.632	-0.78691	0.374848	-2.09927	0.0357927	0.0485703	GSMUA_Achr2G03490_001	bZIP transcription factor domain containing protein, expressed	GSMUA_Achr2P03490_001	bZIP
Ma02_g05630	203.626	-1.20086	0.271058	-4.43027	9.41e-06	1.9e-05	GSMUA_Achr2G03680_001	MORN repeat domain containing protein, expressed	GSMUA_Achr2P03680_001	Trihelix
Ma02_g06010	680.421	-1.16106	0.120179	-9.66107	4.41e-22	2.14e-21	GSMUA_Achr2G04010_001	no apical meristem protein, putative, expressed	GSMUA_Achr2P04010_001	NAC
Ma02_g06290	2633.65	0.794767	0.0750732	10.5866	3.44e-26	1.91e-25	GSMUA_Achr2G04310_001	homeobox domain containing protein, expressed	GSMUA_Achr2P04310_001	TALE
Ma02_g06310	135.338	0.933457	0.228562	4.08404	4.43e-05	8.41e-05	GSMUA_Achr2G04340_001	OsMADS56 - MADS-box family gene with MIKCc type-box, expressed	GSMUA_Achr2P04340_001	MIKC_MADS
Ma02_g06490	705.47	-0.606303	0.11617	-5.21908	1.8e-07	4.18e-07	GSMUA_Achr2G04520_001	GATA transcription factor 25, putative, expressed	GSMUA_Achr2P04520_001	GATA
Ma02_g06550	274.139	-0.835188	0.16742	-4.98858	6.08e-07	1.36e-06	GSMUA_Achr2G04590_001	beta-amylase, putative, expressed	GSMUA_Achr2P04590_001	BES1
Ma02_g06600	17.3202	-1.88541	0.752161	-2.50665	0.0121881	0.0177093	GSMUA_Achr2G04650_001	growth-regulating factor, putative, expressed	GSMUA_Achr2P04650_001	GRF
Ma02_g06660	33.1694	-3.52297	0.579332	-6.08109	1.19e-09	3.23e-09	GSMUA_Achr2G04720_001	expressed protein	GSMUA_Achr2P04720_001	B3
Ma02_g06860	27.1531	-2.81201	0.583689	-4.81765	1.45e-06	3.15e-06	GSMUA_Achr2G04940_001	ZOS9-11 - C2H2 zinc finger protein, expressed	GSMUA_Achr2P04940_001	C2H2
Ma02_g06880	172.925	-1.4844	0.232629	-6.38098	1.76e-10	5.03e-10	GSMUA_Achr2G04960_001	CCT/B-box zinc finger protein, putative, expressed	GSMUA_Achr2P04960_001	CO-like
Ma02_g07060	168.045	-8.93239	0.996027	-8.96802	3.02e-19	1.32e-18	GSMUA_Achr2G05130_001	two-component response regulator, putative, expressed	GSMUA_Achr2P05130_001	ARR-B
Ma02_g07250	74.1986	1.46282	0.378852	3.86119	0.000112835	0.000206369	GSMUA_Achr2G05300_001	zinc finger C-x8-C-x5-C-x3-H type family protein, expressed	GSMUA_Achr2P05300_001	C3H
Ma02_g07380	106.547	-0.875018	0.287271	-3.04596	0.00231937	0.00368515	GSMUA_Achr2G05450_001	transcription factor BIM2, putative, expressed	GSMUA_Achr2P05450_001	bHLH
Ma02_g07590	452.942	-0.370089	0.130024	-2.84631	0.00442289	0.00679618	GSMUA_Achr2G05590_001	MYB family transcription factor, putative, expressed	GSMUA_Achr2P05590_001	MYB_related
Ma02_g07760	568.164	-1.46376	0.121724	-12.0253	2.62e-33	1.78e-32	GSMUA_Achr2G05790_001	NIN, putative, expressed	GSMUA_Achr2P05790_001	Nin-like
Ma02_g07780	77.4996	-2.43072	0.333307	-7.29274	3.04e-13	1.01e-12	GSMUA_Achr2G05810_001	ethylene-responsive protein related, putative, expressed	GSMUA_Achr2P05810_001	bHLH
Ma02_g07980	68.8845	-4.03678	0.435866	-9.26151	2.02e-20	9.2e-20	GSMUA_Achr2G06030_001	helix-loop-helix DNA-binding protein, putative, expressed	GSMUA_Achr2P06030_001	bHLH
Ma02_g08030	27.3916	2.64248	0.567328	4.65777	3.2e-06	6.73e-06	GSMUA_Achr2G06090_001	BHLH transcription factor, putative, expressed	GSMUA_Achr2P06090_001	bHLH
Ma02_g08090	454.131	4.54911	0.213399	21.3174	7.83e-101	1.7e-99	GSMUA_Achr2G06150_001	OsSPL16 - SBP-box gene family member, expressed	GSMUA_Achr2P06150_001	SBP
Ma02_g08180	2161.35	7.77624	0.334333	23.259	1.15e-119	3.11e-118	GSMUA_Achr2G06250_001	OsMADS1 - MADS-box family gene with MIKCc type-box, expressed	GSMUA_Achr2P06250_001	MIKC_MADS
Ma02_g08340	10.5515	6.15767	1.24217	4.9572	7.15e-07	1.59e-06	GSMUA_Achr2G06420_001	homeodomain protein, putative, expressed	GSMUA_Achr2P06420_001	TALE
Ma02_g08440	13.8285	0.245499	0.654546	0.375067	0.70761	0.743287	GSMUA_Achr2G06540_001	CPuORF1 - conserved peptide uORF-containing transcript, expressed	GSMUA_Achr2P06540_001	bZIP
Ma02_g08530	586.686	-0.445966	0.124785	-3.57389	0.000351718	0.000611053	GSMUA_Achr2G06600_001	BES1/BZR1 homolog protein, putative, expressed	GSMUA_Achr2P06600_001	BES1
Ma02_g08720	53.0657	0.521176	0.356461	1.46208	0.143719	0.176588	GSMUA_Achr2G06770_001	transcription factor, putative, expressed	GSMUA_Achr2P06770_001	bZIP
Ma02_g09210	1943.85	-0.745021	0.0971601	-7.66798	1.75e-14	6.19e-14	GSMUA_Achr2G07300_001	AP2 domain containing protein, expressed	GSMUA_Achr2P07300_001	ERF
Ma02_g09300	136.858	9.71802	1.09441	8.87971	6.7e-19	2.9e-18	GSMUA_Achr2G07400_001	bHLH family protein, putative, expressed	GSMUA_Achr2P07400_001	bHLH
Ma02_g09320	16.4173	1.35768	0.620846	2.18682	0.0287556	0.0395767	GSMUA_Achr2G07420_001	homeobox associated leucine zipper, putative, expressed	GSMUA_Achr2P07420_001	HD-ZIP
Ma02_g09780	24.919	-0.811301	0.504866	-1.60696	0.108062	0.135811	GSMUA_Achr2G07840_001	B3 DNA binding domain containing protein, expressed	GSMUA_Achr2P07840_001	B3
Ma02_g09870	549.424	-4.02767	0.16163	-24.919	4.63e-137	1.44e-135	GSMUA_Achr2G07930_001	MYB family transcription factor, putative, expressed	GSMUA_Achr2P07930_001	MYB
Ma02_g10060	290.208	6.07651	0.33279	18.2593	1.75e-74	2.64e-73	GSMUA_Achr2G08150_001	ZOS4-14 - C2H2 zinc finger protein, expressed	GSMUA_Achr2P08150_001	C2H2
Ma02_g10790	32.1935	-3.65979	0.63647	-5.75014	8.92e-09	2.28e-08	GSMUA_Achr2G08910_001	ZOS2-08 - C2H2 zinc finger protein, expressed	GSMUA_Achr2P08910_001	C2H2
Ma02_g10880	20.8794	-5.48436	1.15848	-4.73408	2.2e-06	4.7e-06	GSMUA_Achr2G08990_001	MYB family transcription factor, putative, expressed	GSMUA_Achr2P08990_001	MYB_related
Ma02_g10970	87.6797	5.19744	0.477568	10.8832	1.39e-27	8.04e-27	GSMUA_Achr2G09080_001	no apical meristem protein, putative, expressed	GSMUA_Achr2P09080_001	NAC
Ma02_g11010	55.9838	3.04496	0.481925	6.31833	2.64e-10	7.47e-10	GSMUA_Achr2G09110_001	dof zinc finger domain containing protein, putative, expressed	GSMUA_Achr2P09110_001	Dof
Ma02_g11050	168.892	-2.20938	0.294332	-7.50642	6.08e-14	2.09e-13	GSMUA_Achr2G09150_001	tesmin/TSO1-like CXC domain containing protein, expressed	GSMUA_Achr2P09150_001	CPP
Ma02_g11480	811.23	6.66951	0.245672	27.148	2.67e-162	1.02e-160	GSMUA_Achr2G09660_001	basic helix-loop-helix, putative, expressed	GSMUA_Achr2P09660_001	bHLH
Ma02_g11530	260.734	6.50413	0.4134	15.7333	8.95e-56	9.89e-55	GSMUA_Achr2G09710_001	WRKY66, expressed	GSMUA_Achr2P09710_001	WRKY
Ma02_g11780	50.6238	-0.66035	0.390227	-1.69222	0.090604	0.115345	GSMUA_Achr2G09970_001	dof zinc finger domain containing protein, putative, expressed	GSMUA_Achr2P09970_001	Dof
Ma02_g11900	129.18	-0.43466	0.284249	-1.52915	0.126227	0.156708	GSMUA_Achr2G10090_001	FAR1 family protein, expressed	GSMUA_Achr2P10090_001	FAR1
Ma02_g11980	129.647	-1.45619	0.281157	-5.17928	2.23e-07	5.15e-07	GSMUA_Achr2G10180_001	myb-like DNA-binding domain containing protein, expressed	GSMUA_Achr2P10180_001	G2-like
Ma02_g12030	35.3408	-2.53457	0.496062	-5.10938	3.23e-07	7.39e-07	GSMUA_Achr2G10230_001	B3 DNA binding domain containing protein, expressed	GSMUA_Achr2P10230_001	B3
Ma02_g12050	93.4383	9.20563	1.09951	8.37248	5.64e-17	2.24e-16	GSMUA_Achr2G10250_001	OsMADS6 - MADS-box family gene with MIKCc type-box, expressed	GSMUA_Achr2P10250_001	MIKC_MADS
Ma02_g12540	211.191	1.30633	0.204359	6.39233	1.63e-10	4.68e-10	GSMUA_Achr2G10690_001	TCP family transcription factor, putative, expressed	GSMUA_Achr2P10690_001	TCP
Ma02_g13430	60.8198	-1.00671	0.370638	-2.71616	0.00660439	0.00992659	GSMUA_Achr2G11520_001	expressed protein	GSMUA_Achr2P11520_001	Dof
Ma02_g13450	2368.67	-0.443079	0.073166	-6.0558	1.4e-09	3.77e-09	GSMUA_Achr2G11540_001	ethylene-insensitive 3, putative, expressed	GSMUA_Achr2P11540_001	EIL
Ma02_g13650	8.5706	-4.75525	1.32657	-3.58462	0.000337568	0.000587478	GSMUA_Achr2G11810_001	no apical meristem protein, putative, expressed	GSMUA_Achr2P11810_001	NAC
Ma02_g13660	24.6732	0.335531	0.515495	0.65089	0.515118	0.561656	GSMUA_Achr2G11820_001	OsMADS56 - MADS-box family gene with MIKCc type-box, expressed	GSMUA_Achr2P11820_001	MIKC_MADS
Ma02_g13760	1104.84	0.604059	0.0942604	6.40841	1.47e-10	4.22e-10	GSMUA_Achr2G11910_001	AT-GTL1, putative, expressed	GSMUA_Achr2P11910_001	Trihelix
Ma02_g13870	9.85211	6.063	1.24742	4.86042	1.17e-06	2.56e-06	GSMUA_Achr2G11990_001	AP2 domain containing protein, expressed	GSMUA_Achr2P11990_001	ERF
Ma02_g14150	17.7249	6.88265	1.20069	5.73225	9.91e-09	2.53e-08	GSMUA_Achr2G12310_001	SHI, putative, expressed	GSMUA_Achr2P12310_001	SRS
Ma02_g14450	338.923	-0.817029	0.153636	-5.31796	1.05e-07	2.48e-07	GSMUA_Achr2G12610_001	bZIP transcription factor domain containing protein, expressed	GSMUA_Achr2P12610_001	bZIP
Ma02_g14570	61.3731	-1.09144	0.396999	-2.74922	0.00597372	0.0090285	GSMUA_Achr2G12730_001	GATA zinc finger domain containing protein, expressed	GSMUA_Achr2P12730_001	GATA
Ma02_g14680	112.134	5.55794	0.458443	12.1235	7.93e-34	5.48e-33	GSMUA_Achr2G12850_001	YABBY domain containing protein, putative, expressed	GSMUA_Achr2P12850_001	YABBY
Ma02_g14870	153.841	0.741523	0.212224	3.49405	0.000475748	0.000815513	GSMUA_Achr2G13040_001	single myb histone, putative, expressed	GSMUA_Achr2P13040_001	MYB_related
Ma02_g15010	10.9076	-5.85725	1.26015	-4.64807	3.35e-06	7.04e-06	GSMUA_Achr2G13170_001	DUF260 domain containing protein, putative, expressed	GSMUA_Achr2P13170_001	LBD
Ma02_g15040	317.475	10.8465	1.08601	9.98749	1.73e-23	8.82e-23	GSMUA_Achr2G13200_001	Homeobox domain containing protein, expressed	GSMUA_Achr2P13200_001	TALE
Ma02_g15190	14.1792	2.42248	0.804626	3.01069	0.00260653	0.00411865	GSMUA_Achr2G13320_001	MYB family transcription factor, putative, expressed	GSMUA_Achr2P13320_001	G2-like
Ma02_g15250	791.838	-1.94882	0.131195	-14.8543	6.52e-50	6.43e-49	GSMUA_Achr2G13380_001	MYB family transcription factor, putative, expressed	GSMUA_Achr2P13380_001	G2-like
Ma02_g15260	188.893	4.44586	0.355616	12.5019	7.29e-36	5.27e-35	GSMUA_Achr2G13400_001	DUF260 domain containing protein, putative, expressed	GSMUA_Achr2P13400_001	LBD
Ma02_g15270	590.685	-3.12302	0.181407	-17.2155	2.03e-66	2.67e-65	GSMUA_Achr2G13410_001	ZOS12-09 - C2H2 zinc finger protein, expressed	GSMUA_Achr2P13410_001	C2H2
Ma02_g15290	980.257	0.271702	0.12296	2.20969	0.027127	0.0374635	GSMUA_Achr2G13440_001	DUF260 domain containing protein, putative, expressed	GSMUA_Achr2P13440_001	LBD
Ma02_g15490	1953.06	10.4912	0.512244	20.4808	3.2e-93	6.28e-92	GSMUA_Achr2G13650_001	OsMADS18 - MADS-box family gene with MIKCc type-box, expressed	GSMUA_Achr2P13650_001	MIKC_MADS
Ma02_g15510	711.212	-0.932737	0.113763	-8.19893	2.43e-16	9.37e-16	GSMUA_Achr2G13670_001	histone-like transcription factor and archaeal histone, putative, expressed	GSMUA_Achr2P13670_001	NF-YB
Ma02_g15770	10.0375	-0.065809	0.79396	-0.0828871	0.933941	0.943368	GSMUA_Achr2G13930_001	MYB family transcription factor, putative, expressed	GSMUA_Achr2P13930_001	MYB_related
Ma02_g16200	28.6703	1.25886	0.567494	2.21828	0.0265358	0.036703	GSMUA_Achr2G14390_001	helix-loop-helix DNA-binding domain containing protein, expressed	GSMUA_Achr2P14390_001	bHLH
Ma02_g16270	32.6556	0.375558	0.492208	0.763007	0.445459	0.493461	GSMUA_Achr2G14460_001	helix-loop-helix DNA-binding domain containing protein, expressed	GSMUA_Achr2P14460_001	bHLH
Ma02_g16540	899.584	-3.96095	0.139592	-28.3752	4.09e-177	1.76e-175	GSMUA_Achr2G14750_001	homeobox associated leucine zipper, putative, expressed	GSMUA_Achr2P14750_001	HD-ZIP
Ma02_g16800	289.127	-0.74603	0.191387	-3.89801	9.7e-05	0.000178623	GSMUA_Achr2G15020_001	FAR1 family protein, expressed	GSMUA_Achr2P15020_001	FAR1
Ma02_g16880	102.381	-0.554132	0.261003	-2.12309	0.0337466	0.0459884	GSMUA_Achr2G15130_001	GAGA-binding protein, putative, expressed	GSMUA_Achr2P15130_001	BBR-BPC
Ma02_g16890	45.5847	1.19362	0.473385	2.52145	0.0116873	0.0170354	GSMUA_Achr2G15140_001	homeobox and START domains containing protein, putative, expressed	GSMUA_Achr2P15140_001	HD-ZIP
Ma02_g16900	51.9352	0.864307	0.362636	2.3834	0.0171536	0.024384	GSMUA_Achr2G15140_001	homeobox and START domains containing protein, putative, expressed	GSMUA_Achr2P15140_001	HD-ZIP
Ma02_g16960	779.854	0.461595	0.112154	4.11573	3.86e-05	7.37e-05	GSMUA_Achr2G15200_001	WRKY1, expressed	GSMUA_Achr2P15200_001	WRKY
Ma02_g16980	175.245	3.27131	0.313305	10.4413	1.61e-25	8.73e-25	GSMUA_Achr2G15220_001	expressed protein	GSMUA_Achr2P15220_001	bHLH
Ma02_g17020	142.922	-8.06601	0.845142	-9.54397	1.37e-21	6.55e-21	GSMUA_Achr2G15250_001	myb-like DNA-binding domain containing protein, expressed	GSMUA_Achr2P15250_001	G2-like
Ma02_g17120	97.8778	0.131047	0.27216	0.481508	0.630155	0.67201	GSMUA_Achr2G15350_001	ethylene-responsive protein related, putative, expressed	GSMUA_Achr2P15350_001	bHLH
Ma02_g17340	125.124	1.74553	0.283711	6.15248	7.63e-10	2.09e-09	GSMUA_Achr2G15550_001	BES1/BZR1 homolog protein, putative, expressed	GSMUA_Achr2P15550_001	BES1
Ma02_g17470	29.2465	-3.19521	0.735883	-4.34201	1.41e-05	2.81e-05	GSMUA_Achr2G15700_001	dof zinc finger domain containing protein, putative, expressed	GSMUA_Achr2P15700_001	Dof
Ma02_g17950	72.4366	-0.139317	0.360413	-0.386549	0.69909	0.735527	GSMUA_Achr2G16200_001	MYB family transcription factor, putative, expressed	GSMUA_Achr2P16200_001	MYB
Ma02_g18130	34.3597	2.539	0.50621	5.01571	5.28e-07	1.19e-06	GSMUA_Achr2G16390_001	WRKY17, expressed	GSMUA_Achr2P16390_001	WRKY
Ma02_g18320	143.874	0.965986	0.266664	3.62249	0.000291784	0.000511454	GSMUA_Achr2G16550_001	basic helix-loop-helix DND-binding domain containing protein, expressed	GSMUA_Achr2P16550_001	bHLH
Ma02_g18350	9.1895	-1.16264	0.898865	-1.29346	0.195853	0.234246	GSMUA_Achr2G16590_001	no apical meristem protein, putative, expressed	GSMUA_Achr2P16590_001	NAC
Ma02_g18370	61.1459	1.39863	0.363455	3.84816	0.000119008	0.00021708	GSMUA_Achr2G16610_001	zinc finger/CCCH transcription factor, putative, expressed	GSMUA_Achr2P16610_001	C3H
Ma02_g18440	21.0891	-0.335728	0.649517	-0.516889	0.605234	0.648508	GSMUA_Achr2G16660_001	heat stress transcription factor, putative, expressed	GSMUA_Achr2P16660_001	HSF
Ma02_g18470	275.644	-7.16057	0.836978	-8.55526	1.18e-17	4.82e-17	GSMUA_Achr2G16690_001	ZOS1-04 - C2H2 zinc finger protein, expressed	GSMUA_Achr2P16690_001	C2H2
Ma02_g18510	33.0989	3.46773	0.536924	6.45851	1.06e-10	3.07e-10	GSMUA_Achr2G16730_001	GATA zinc finger domain containing protein, expressed	GSMUA_Achr2P16730_001	GATA
Ma02_g19320	31.2813	2.21302	0.507411	4.3614	1.29e-05	2.58e-05	GSMUA_Achr2G17580_001	WRKY94, expressed	GSMUA_Achr2P17580_001	WRKY
Ma02_g19650	17.0675	2.32514	0.71645	3.24536	0.00117302	0.00192626	GSMUA_Achr2G17960_001	myb-like DNA-binding domain containing protein, putative, expressed	GSMUA_Achr2P17960_001	MYB
Ma02_g19750	1248.56	5.90362	0.173386	34.049	4.21e-254	3.1e-252	GSMUA_Achr2G18070_001	MYB family transcription factor, putative, expressed	GSMUA_Achr2P18070_001	G2-like
Ma02_g19840	996.301	1.22663	0.106041	11.5676	6.02e-31	3.84e-30	GSMUA_Achr2G18140_001	transcription factor MYC7E, putative, expressed	GSMUA_Achr2P18140_001	bHLH
Ma02_g20040	288.482	0.752818	0.163109	4.61544	3.92e-06	8.2e-06	GSMUA_Achr2G18200_001	two-component response regulator, putative, expressed	GSMUA_Achr2P18200_001	ARR-B
Ma02_g20140	226.818	0.251001	0.183517	1.36773	0.171397	0.207535	GSMUA_Achr2G18310_001	GATA zinc finger domain containing protein, expressed	GSMUA_Achr2P18310_001	GATA
Ma02_g20220	39.3421	-3.6998	0.6709	-5.51468	3.49e-08	8.57e-08	GSMUA_Achr2G18390_001	WRKY9, expressed	GSMUA_Achr2P18390_001	WRKY
Ma02_g20270	188.626	-1.03612	0.313274	-3.3074	0.000941674	0.00156175	GSMUA_Achr2G18440_001	MYB family transcription factor, putative, expressed	GSMUA_Achr2P18440_001	MYB
Ma02_g20620	362.388	6.23828	0.314693	19.8234	1.87e-87	3.41e-86	GSMUA_Achr2G18830_001	bZIP transcription factor domain containing protein, expressed	GSMUA_Achr2P18830_001	bZIP
Ma02_g20610	294.107	5.25367	0.284529	18.4644	3.99e-76	6.18e-75	GSMUA_Achr2G18830_001	bZIP transcription factor domain containing protein, expressed	GSMUA_Achr2P18830_001	bZIP
Ma02_g20780	174.113	0.111985	0.236299	0.473914	0.635561	0.677005	GSMUA_Achr2G18970_001	NF-X1-type zinc finger protein, putative, expressed	GSMUA_Achr2P18970_001	NF-X1
Ma02_g21230	53.9436	1.03763	0.360766	2.87618	0.00402515	0.00621407	GSMUA_Achr2G19380_001	MYB family transcription factor, putative, expressed	GSMUA_Achr2P19380_001	MYB
Ma02_g21620	168.536	1.45559	0.242942	5.9915	2.08e-09	5.55e-09	GSMUA_Achr2G19760_001	auxin response factor 1, putative, expressed	GSMUA_Achr2P19760_001	ARF
Ma02_g21810	35.0135	-2.0209	0.59012	-3.42456	0.000615789	0.00104167	GSMUA_Achr2G19950_001	AP2 domain containing protein, expressed	GSMUA_Achr2P19950_001	ERF
Ma02_g21930	155.773	2.59648	0.253502	10.2424	1.28e-24	6.77e-24	GSMUA_Achr2G20040_001	basic helix-loop-helix, putative, expressed	GSMUA_Achr2P20040_001	bHLH
Ma02_g22010	818.41	-0.421757	0.112507	-3.74871	0.000177745	0.00031867	GSMUA_Achr2G20130_001	AML1, putative, expressed	GSMUA_Achr2P20130_001	WRKY
Ma02_g22120	57.8573	-0.971435	0.358407	-2.71042	0.0067198	0.0100906	GSMUA_Achr2G20220_001	amino acid kinase, putative, expressed	GSMUA_Achr2P20220_001	Trihelix
Ma02_g22110	145.757	-0.152644	0.226384	-0.67427	0.50014	0.547224	GSMUA_Achr2G20220_001	amino acid kinase, putative, expressed	GSMUA_Achr2P20220_001	Trihelix
Ma02_g22310	93.7261	-0.340111	0.292562	-1.16252	0.245023	0.287394	GSMUA_Achr2G20420_001	E2F family transcription factor protein, putative, expressed	GSMUA_Achr2P20420_001	E2F/DP
Ma02_g22400	71.5126	0.0525639	0.322692	0.162892	0.870603	0.887784	GSMUA_Achr2G20490_001	bZIP transcription factor domain containing protein, expressed	GSMUA_Achr2P20490_001	bZIP
Ma02_g22540	10.2227	-0.727257	0.784715	-0.926779	0.354041	0.401663	GSMUA_Achr2G20600_001	MYB family transcription factor, putative, expressed	GSMUA_Achr2P20600_001	MYB
Ma02_g22890	828.006	0.379861	0.133692	2.8413	0.00449295	0.00689839	GSMUA_Achr2G21000_001	zinc finger C-x8-C-x5-C-x3-H type family protein, expressed	GSMUA_Achr2P21000_001	C3H
Ma02_g23000	473.125	-2.88215	0.177188	-16.2661	1.72e-59	2.03e-58	GSMUA_Achr2G21110_001	no apical meristem protein, putative, expressed	GSMUA_Achr2P21110_001	NAC
Ma02_g23120	1107.69	0.344573	0.0860328	4.00514	6.2e-05	0.000116102	GSMUA_Achr2G21280_001	BHLH transcription factor, putative, expressed	GSMUA_Achr2P21280_001	bHLH
Ma02_g23280	10.8138	-1.60655	0.863973	-1.85949	0.0629574	0.0822339	GSMUA_Achr2G21430_001	ethylene-responsive transcription factor ERF114, putative, expressed	GSMUA_Achr2P21430_001	ERF
Ma02_g23420	80.7813	-0.603288	0.302471	-1.99453	0.0460941	0.0614977	GSMUA_Achr2G21580_001	transcription regulator, putative, expressed	GSMUA_Achr2P21580_001	GeBP
Ma02_g23510	197.938	-0.278688	0.193551	-1.43986	0.149906	0.183549	GSMUA_Achr2G21640_001	HSF-type DNA-binding domain containing protein, expressed	GSMUA_Achr2P21640_001	HSF
Ma02_g23540	77.37	1.20572	0.306645	3.93196	8.43e-05	0.000155968	GSMUA_Achr2G21670_001	GAGA-binding protein, putative, expressed	GSMUA_Achr2P21670_001	BBR-BPC
Ma02_g23550	453.021	2.41356	0.150564	16.0301	7.88e-58	9.02e-57	GSMUA_Achr2G21680_001	ZOS9-14 - C2H2 zinc finger protein, expressed	GSMUA_Achr2P21680_001	C2H2
Ma02_g23560	256.113	9.84025	0.955821	10.2951	7.42e-25	3.95e-24	GSMUA_Achr2G21680_001	ZOS9-14 - C2H2 zinc finger protein, expressed	GSMUA_Achr2P21680_001	C2H2
Ma02_g23610	180.496	-0.284311	0.20088	-1.41533	0.156972	0.191516	GSMUA_Achr2G21730_001	nuclear transcription factor Y subunit, putative, expressed	GSMUA_Achr2P21730_001	NF-YA
Ma02_g23750	9.99725	4.03979	1.02873	3.92698	8.6e-05	0.000159154	GSMUA_Achr2G21900_001	AP2 domain containing protein, expressed	GSMUA_Achr2P21900_001	ERF
Ma02_g23860	217.101	-3.71247	0.883089	-4.20396	2.62e-05	5.09e-05	GSMUA_Achr2G22000_001	expressed protein	GSMUA_Achr2P22000_001	Dof
Ma02_g23870	26.1453	-2.69242	0.713697	-3.77249	0.000161625	0.000290878	GSMUA_Achr2G22010_001	MYB family transcription factor, putative, expressed	GSMUA_Achr2P22010_001	MYB
Ma02_g24350	839.612	0.154441	0.104048	1.48433	0.137721	0.169845	GSMUA_Achr2G22510_001	GRAS family transcription factor domain containing protein, expressed	GSMUA_Achr2P22510_001	GRAS
Ma02_g24400	18.5214	-4.32345	0.903716	-4.78409	1.72e-06	3.7e-06	GSMUA_Achr2G22560_001	B3 DNA binding domain containing protein, expressed	GSMUA_Achr2P22560_001	RAV
Ma02_g24920	485.929	2.36395	0.142761	16.5588	1.38e-61	1.68e-60	GSMUA_Achr2G23020_001	dof zinc finger domain containing protein, putative, expressed	GSMUA_Achr2P23020_001	Dof
Ma02_g24910	8.19057	-1.24207	0.961278	-1.2921	0.196321	0.234762	GSMUA_Achr2G23020_001	dof zinc finger domain containing protein, putative, expressed	GSMUA_Achr2P23020_001	Dof
Ma02_g25000	52.5498	3.84711	0.468163	8.21745	2.08e-16	8.06e-16	GSMUA_Achr2G23130_001	DUF260 domain containing protein, putative, expressed	GSMUA_Achr2P23130_001	LBD
Ma03_g00130	161.771	-0.407196	0.224661	-1.81249	0.0699104	0.0906822	GSMUA_Achr3G00200_001	zinc finger C-x8-C-x5-C-x3-H type family protein, expressed	GSMUA_Achr3P00200_001	C3H
Ma03_g00260	405.129	0.709114	0.1578	4.49375	7e-06	1.43e-05	GSMUA_Achr3G00330_001	ELF7, putative, expressed	GSMUA_Achr3P00330_001	NAC
Ma03_g00290	222.211	-0.462112	0.25155	-1.83706	0.0662015	0.086159	GSMUA_Achr3G00370_001	transcription factor MYC7E, putative, expressed	GSMUA_Achr3P00370_001	bHLH
Ma03_g00300	33.1281	-0.0383834	0.483316	-0.0794169	0.936701	0.945778	GSMUA_Achr3G00380_001	MYB family transcription factor, putative, expressed	GSMUA_Achr3P00380_001	G2-like
Ma03_g00420	16.3222	-0.259751	0.606814	-0.428057	0.668609	0.707683	GSMUA_Achr3G00510_001	WRKY68, expressed	GSMUA_Achr3P00510_001	WRKY
Ma03_g00600	277.531	-0.967804	0.175796	-5.50526	3.69e-08	9.02e-08	GSMUA_Achr3G00670_001	E2F-related protein, putative, expressed	GSMUA_Achr3P00670_001	bZIP
Ma03_g00620	123.869	-1.15734	0.29017	-3.98848	6.65e-05	0.000124195	GSMUA_Achr3G00700_001	expressed protein	GSMUA_Achr3P00700_001	GATA
Ma03_g01260	343.151	7.14752	0.438713	16.292	1.12e-59	1.33e-58	GSMUA_Achr3G01370_001	MYB family transcription factor, putative, expressed	GSMUA_Achr3P01370_001	MYB
Ma03_g01540	588.769	-1.12206	0.141546	-7.92716	2.24e-15	8.27e-15	GSMUA_Achr3G01650_001	ethylene-responsive transcription factor, putative, expressed	GSMUA_Achr3P01650_001	ERF
Ma03_g01750	21.6862	-4.28739	0.857742	-4.99846	5.78e-07	1.3e-06	GSMUA_Achr3G01850_001	expressed protein	GSMUA_Achr3P01850_001	Dof
Ma03_g02080	84.4265	0.667479	0.284594	2.34537	0.0190081	0.0268485	GSMUA_Achr3G02200_001	transcription regulator, putative, expressed	GSMUA_Achr3P02200_001	GeBP
Ma03_g02150	267.92	4.68815	0.260067	18.0267	1.2e-72	1.77e-71	GSMUA_Achr3G02280_001	OsMADS18 - MADS-box family gene with MIKCc type-box, expressed	GSMUA_Achr3P02280_001	MIKC_MADS
Ma03_g02360	117.219	-0.828296	0.248664	-3.33099	0.000865381	0.00144135	GSMUA_Achr3G02490_001	BHLH transcription factor, putative, expressed	GSMUA_Achr3P02490_001	bHLH
Ma03_g02650	404.93	-0.534099	0.138769	-3.84883	0.000118685	0.000216522	GSMUA_Achr3G02820_001	bZIP transcription factor domain containing protein, expressed	GSMUA_Achr3P02820_001	bZIP
Ma03_g03070	683.211	-1.36392	0.171667	-7.94519	1.94e-15	7.18e-15	GSMUA_Achr3G03250_001	NIN, putative, expressed	GSMUA_Achr3P03250_001	Nin-like
Ma03_g03320	125.501	0.733432	0.266797	2.74902	0.00597728	0.00903281	GSMUA_Achr3G03510_001	basic helix-loop-helix, putative, expressed	GSMUA_Achr3P03510_001	bHLH
Ma03_g03350	301.722	-3.18423	0.184664	-17.2434	1.26e-66	1.65e-65	GSMUA_Achr3G03540_001	TCP family transcription factor, putative, expressed	GSMUA_Achr3P03540_001	TCP
Ma03_g03370	156.978	0.615895	0.210545	2.92524	0.00344189	0.00535608	GSMUA_Achr3G03550_001	bZIP transcription factor family protein, putative, expressed	GSMUA_Achr3P03550_001	bZIP
Ma03_g03360	10.1173	2.33725	0.862751	2.70907	0.00674723	0.0101281	GSMUA_Achr3G03550_001	bZIP transcription factor family protein, putative, expressed	GSMUA_Achr3P03550_001	bZIP
Ma03_g03660	79.6703	1.65312	0.34565	4.78265	1.73e-06	3.73e-06	GSMUA_Achr3G03840_001	Zinc finger C-x8-C-x5-C-x3-H type domain containing protein, expressed	GSMUA_Achr3P03840_001	C3H
Ma03_g03670	29.6439	-0.43689	0.501864	-0.870534	0.384008	0.431926	GSMUA_Achr3G03850_001	ZOS6-05 - C2H2 zinc finger protein, expressed	GSMUA_Achr3P03850_001	C2H2
Ma03_g04100	425.571	0.00157329	0.171203	0.00918965	0.992668	0.99361	GSMUA_Achr3G04260_001	CCT/B-box zinc finger protein, putative, expressed	GSMUA_Achr3P04260_001	CO-like
Ma03_g04220	293.636	-3.75796	0.265109	-14.1751	1.31e-45	1.18e-44	GSMUA_Achr3G04360_001	ethylene-responsive transcription factor, putative, expressed	GSMUA_Achr3P04360_001	ERF
Ma03_g04500	110.527	-0.358786	0.262177	-1.36849	0.17116	0.207298	GSMUA_Achr3G04630_001	joka8, putative, expressed	GSMUA_Achr3P04630_001	bHLH
Ma03_g05460	102.931	0.607551	0.320185	1.8975	0.057762	0.0758536	GSMUA_Achr3G05360_001	OsSPL12 - SBP-box gene family member, expressed	GSMUA_Achr3P05360_001	SBP
Ma03_g05350	1653.47	-1.84332	0.0964949	-19.1028	2.39e-81	4e-80	GSMUA_Achr3G05460_001	auxin response factor 5, putative, expressed	GSMUA_Achr3P05460_001	ARF
Ma03_g05210	381.522	-1.01553	0.141043	-7.2001	6.02e-13	1.97e-12	GSMUA_Achr3G05620_001	GATA transcription factor 25, putative, expressed	GSMUA_Achr3P05620_001	GATA
Ma03_g05150	64.0164	0.303026	0.355554	0.852263	0.394068	0.442122	GSMUA_Achr3G05670_001	WRKY51, expressed	GSMUA_Achr3P05670_001	WRKY
Ma03_g05720	337.047	-1.62937	0.186118	-8.75449	2.05e-18	8.67e-18	GSMUA_Achr3G05800_001	AP2 domain containing protein, expressed	GSMUA_Achr3P05800_001	ERF
Ma03_g05950	9.45007	-0.789903	0.8885	-0.88903	0.373987	0.421873	GSMUA_Achr3G06020_001	heat stress transcription factor, putative, expressed	GSMUA_Achr3P06020_001	HSF
Ma03_g06140	1701.25	-0.21687	0.0846039	-2.56336	0.0103664	0.0151975	GSMUA_Achr3G06190_001	homeobox associated leucine zipper, putative, expressed	GSMUA_Achr3P06190_001	HD-ZIP
Ma03_g06540	2579.76	0.570258	0.0646093	8.82625	1.08e-18	4.63e-18	GSMUA_Achr3G06620_001	homeobox associated leucine zipper, putative, expressed	GSMUA_Achr3P06620_001	HD-ZIP
Ma03_g06610	9.61091	1.29704	0.795461	1.63055	0.102986	0.12999	GSMUA_Achr3G06660_001	helix-loop-helix DNA-binding protein, putative, expressed	GSMUA_Achr3P06660_001	bHLH
Ma03_g06740	156.898	-5.87363	0.437658	-13.4206	4.58e-41	3.75e-40	GSMUA_Achr3G06800_001	OsMADS22 - MADS-box family gene with MIKCc type-box, expressed	GSMUA_Achr3P06800_001	MIKC_MADS
Ma03_g06930	169.664	1.51518	0.217768	6.95776	3.46e-12	1.08e-11	GSMUA_Achr3G07000_001	bZIP transcription factor, putative, expressed	GSMUA_Achr3P07000_001	bZIP
Ma03_g06970	233.752	-0.256085	0.226041	-1.13291	0.257251	0.300401	GSMUA_Achr3G07020_001	HSF-type DNA-binding domain containing protein, expressed	GSMUA_Achr3P07020_001	HSF
Ma03_g07050	328.318	-0.733084	0.151644	-4.83425	1.34e-06	2.91e-06	GSMUA_Achr3G07110_001	expressed protein	GSMUA_Achr3P07110_001	GeBP
Ma03_g07260	139.437	-1.63417	0.243643	-6.70723	1.98e-11	5.97e-11	GSMUA_Achr3G07310_001	OsMADS27 - MADS-box family gene with MIKCc type-box, expressed	GSMUA_Achr3P07310_001	MIKC_MADS
Ma03_g07280	192.789	0.247007	0.200263	1.23341	0.217421	0.257657	GSMUA_Achr3G07330_001	no apical meristem protein, putative, expressed	GSMUA_Achr3P07330_001	NAC
Ma03_g07850	14.9903	1.29448	0.6653	1.94572	0.0516887	0.0684318	GSMUA_Achr3G07950_001	myb-like DNA-binding domain containing protein, putative, expressed	GSMUA_Achr3P07950_001	MYB
Ma03_g08090	56.4373	-1.69639	0.404188	-4.19703	2.7e-05	5.24e-05	GSMUA_Achr3G08180_001	AP2 domain containing protein, expressed	GSMUA_Achr3P08180_001	ERF
Ma03_g08380	515.437	-0.777925	0.129061	-6.02756	1.66e-09	4.48e-09	GSMUA_Achr3G08460_001	calmodulin-binding transcription activator, putative, expressed	GSMUA_Achr3P08460_001	CAMTA
Ma03_g08530	63.9055	0.959525	0.382314	2.50978	0.0120806	0.0175678	GSMUA_Achr3G08640_001	LRP1, putative, expressed	GSMUA_Achr3P08640_001	SRS
Ma03_g08770	680.836	-0.254833	0.106762	-2.38693	0.0169898	0.0241675	GSMUA_Achr3G08880_001	CCT/B-box zinc finger protein, putative, expressed	GSMUA_Achr3P08880_001	CO-like
Ma03_g08850	213.802	0.77212	0.204769	3.77069	0.000162796	0.00029286	GSMUA_Achr3G08970_001	zinc finger C-x8-C-x5-C-x3-H type family protein, expressed	GSMUA_Achr3P08970_001	C3H
Ma03_g09300	8.18118	-0.988393	0.933677	-1.0586	0.289781	0.334912	GSMUA_Achr3G09440_001	ethylene-insensitive 3, putative, expressed	GSMUA_Achr3P09440_001	EIL
Ma03_g09310	30.4088	1.89286	0.507121	3.73257	0.000189535	0.000338771	GSMUA_Achr3G09450_001	myb-like DNA-binding domain containing protein, putative, expressed	GSMUA_Achr3P09450_001	MYB
Ma03_g09370	45.1277	-1.76267	0.42734	-4.12473	3.71e-05	7.09e-05	GSMUA_Achr3G09520_001	no apical meristem protein, putative, expressed	GSMUA_Achr3P09520_001	NAC
Ma03_g09720	68.0278	-4.48776	0.507034	-8.851	8.67e-19	3.73e-18	GSMUA_Achr3G09940_001	WRKY24, expressed	GSMUA_Achr3P09940_001	WRKY
Ma03_g09890	954.61	-0.351458	0.0981009	-3.58262	0.000340169	0.000591923	GSMUA_Achr3G10120_001	PTF1, putative, expressed	GSMUA_Achr3P10120_001	bHLH
Ma03_g09900	1852.42	1.35631	0.0762101	17.7969	7.46e-71	1.06e-69	GSMUA_Achr3G10140_001	AP2 domain containing protein, expressed	GSMUA_Achr3P10140_001	ERF
Ma03_g09970	39.4062	1.35734	0.473081	2.86916	0.00411569	0.0063477	GSMUA_Achr3G10240_001	auxin response factor, putative, expressed	GSMUA_Achr3P10240_001	ARF
Ma03_g10370	87.9411	-0.917795	0.359874	-2.55033	0.0107622	0.0157449	GSMUA_Achr3G10640_001	transcription factor BIM2, putative, expressed	GSMUA_Achr3P10640_001	bHLH
Ma03_g10360	179.185	-0.127895	0.207064	-0.617658	0.536801	0.582964	GSMUA_Achr3G10640_001	transcription factor BIM2, putative, expressed	GSMUA_Achr3P10640_001	bHLH
Ma03_g10390	226.683	0.157824	0.17733	0.890004	0.373464	0.42132	GSMUA_Achr3G10670_001	dof zinc finger domain containing protein, putative, expressed	GSMUA_Achr3P10670_001	Dof
Ma03_g10770	7.11371	-0.193395	1.12027	-0.172632	0.86294	0.881141	GSMUA_Achr3G11050_001	ZOS6-05 - C2H2 zinc finger protein, expressed	GSMUA_Achr3P11050_001	C2H2
Ma03_g10910	82.1722	0.939349	0.309522	3.03484	0.00240666	0.00381856	GSMUA_Achr3G11160_001	ethylene-insensitive 3, putative, expressed	GSMUA_Achr3P11160_001	EIL
Ma03_g10900	105.231	0.184172	0.28054	0.656492	0.511508	0.558153	GSMUA_Achr3G11160_001	ethylene-insensitive 3, putative, expressed	GSMUA_Achr3P11160_001	EIL
Ma03_g11590	404.057	8.25472	0.528154	15.6294	4.59e-55	5.02e-54	GSMUA_Achr3G11870_001	ZOS6-05 - C2H2 zinc finger protein, expressed	GSMUA_Achr3P11870_001	C2H2
Ma03_g11700	195.093	0.0145809	0.195972	0.074403	0.94069	0.949046	GSMUA_Achr3G11970_001	Myb-like DNA-binding domain containing protein, putative, expressed	GSMUA_Achr3P11970_001	G2-like
Ma03_g11710	555.285	0.0576228	0.124373	0.463304	0.643146	0.683991	GSMUA_Achr3G11980_001	Myb-like DNA-binding domain containing protein, putative, expressed	GSMUA_Achr3P11980_001	G2-like
Ma03_g11720	99.6524	-2.14575	0.288619	-7.43454	1.05e-13	3.58e-13	GSMUA_Achr3G11990_001	core histone H2A/H2B/H3/H4, putative, expressed	GSMUA_Achr3P11990_001	NF-YC
Ma03_g11840	215.028	2.05462	0.232193	8.84876	8.85e-19	3.81e-18	GSMUA_Achr3G12130_001	helix-loop-helix DNA-binding domain containing protein, expressed	GSMUA_Achr3P12130_001	bHLH
Ma03_g11910	239.858	-0.387228	0.183908	-2.10555	0.035243	0.0478808	GSMUA_Achr3G12200_001	MYB family transcription factor, putative, expressed	GSMUA_Achr3P12200_001	MYB
Ma03_g11950	35.4793	3.98491	0.627151	6.35399	2.1e-10	5.97e-10	GSMUA_Achr3G12230_001	no apical meristem protein, putative, expressed	GSMUA_Achr3P12230_001	NAC
Ma03_g12010	956.663	1.96539	0.110512	17.7844	9.33e-71	1.33e-69	GSMUA_Achr3G12290_001	bZIP family transcription factor, putative, expressed	GSMUA_Achr3P12290_001	bZIP
Ma03_g12050	60.7462	-1.11678	0.383148	-2.91476	0.00355965	0.00553014	GSMUA_Achr3G12320_001	TCP family transcription factor, putative, expressed	GSMUA_Achr3P12320_001	TCP
Ma03_g12090	1289.57	-0.721737	0.116544	-6.19285	5.91e-10	1.63e-09	GSMUA_Achr3G12350_001	AP2 domain containing protein, expressed	GSMUA_Achr3P12350_001	ERF
Ma03_g12140	61.4145	1.858	0.417872	4.44634	8.73e-06	1.77e-05	GSMUA_Achr3G12410_001	homeobox and START domains containing protein, putative, expressed	GSMUA_Achr3P12410_001	HD-ZIP
Ma03_g12290	13.5145	4.51922	0.953339	4.74041	2.13e-06	4.56e-06	GSMUA_Achr3G12550_001	SHI, putative, expressed	GSMUA_Achr3P12550_001	SRS
Ma03_g12670	221.969	-0.622511	0.214636	-2.9003	0.00372801	0.00577788	GSMUA_Achr3G13010_001	AP2 domain containing protein, expressed	GSMUA_Achr3P13010_001	ERF
Ma03_g12840	1202.48	-0.320245	0.101442	-3.15691	0.00159449	0.00257939	GSMUA_Achr3G13190_001	AP2 domain containing protein, expressed	GSMUA_Achr3P13190_001	ERF
Ma03_g13000	951.453	-2.6275	0.128605	-20.4307	8.92e-93	1.74e-91	GSMUA_Achr3G13370_001	homeobox protein knotted-1, putative, expressed	GSMUA_Achr3P13370_001	TALE
Ma03_g13060	25.5664	-4.08595	0.715754	-5.7086	1.14e-08	2.89e-08	GSMUA_Achr3G13440_001	WRKY71, expressed	GSMUA_Achr3P13440_001	WRKY
Ma10_g05400	8.16969	-2.588	1.12712	-2.29611	0.0216696	0.0303437	GSMUA_Achr3G13830_001	dof zinc finger domain containing protein, putative, expressed	GSMUA_Achr3P13830_001	Dof
Ma03_g15090	73.4323	1.49677	0.355215	4.21371	2.51e-05	4.88e-05	GSMUA_Achr3G13990_001	ZOS2-15 - C2H2 zinc finger protein, expressed	GSMUA_Achr3P13990_001	C2H2
Ma03_g15430	14.9501	1.03246	0.717997	1.43798	0.150441	0.184097	GSMUA_Achr3G14630_001	two-component response regulator, putative, expressed	GSMUA_Achr3P14630_001	ARR-B
Ma03_g15290	321.811	-1.10639	0.187554	-5.89905	3.66e-09	9.59e-09	GSMUA_Achr3G14760_001	NIN, putative, expressed	GSMUA_Achr3P14760_001	Nin-like
Ma03_g15230	22.0198	-4.07271	0.805439	-5.05651	4.27e-07	9.68e-07	GSMUA_Achr3G14840_001	homeobox domain containing protein, expressed	GSMUA_Achr3P14840_001	WOX
Ma03_g16030	34.1229	-1.9896	0.549629	-3.6199	0.000294719	0.000516349	GSMUA_Achr3G15140_001	growth regulating factor protein, putative, expressed	GSMUA_Achr3P15140_001	GRF
Ma03_g16090	42.2373	-3.92714	0.654008	-6.00472	1.92e-09	5.13e-09	GSMUA_Achr3G15190_001	homeobox associated leucine zipper, putative, expressed	GSMUA_Achr3P15190_001	HD-ZIP
Ma03_g16420	26.08	-0.770181	0.536125	-1.43657	0.150841	0.184533	GSMUA_Achr3G15400_001	homeobox and START domains containing protein, putative, expressed	GSMUA_Achr3P15400_001	HD-ZIP
Ma00_g00100	36.5192	-2.37996	0.463791	-5.13153	2.87e-07	6.59e-07	GSMUA_Achr3G15550_001	ethylene-responsive transcription factor, putative, expressed	GSMUA_Achr3P15550_001	ERF
Ma03_g17030	107.907	-0.650809	0.30317	-2.14668	0.0318188	0.0435394	GSMUA_Achr3G15640_001	HSF-type DNA-binding domain containing protein, expressed	GSMUA_Achr3P15640_001	HSF
Ma03_g17120	28.7997	-0.243547	0.500752	-0.486362	0.626711	0.668787	GSMUA_Achr3G15740_001	HSF-type DNA-binding domain containing protein, expressed	GSMUA_Achr3P15740_001	HSF
Ma03_g17210	698.604	-4.27196	0.670942	-6.36711	1.93e-10	5.49e-10	GSMUA_Achr3G15840_001	WRKY69, expressed	GSMUA_Achr3P15840_001	WRKY
Ma03_g17290	2240.43	12.0118	0.723308	16.6067	6.23e-62	7.61e-61	GSMUA_Achr3G15930_001	OsMADS1 - MADS-box family gene with MIKCc type-box, expressed	GSMUA_Achr3P15930_001	MIKC_MADS
Ma03_g17430	498.084	-1.0798	0.155498	-6.94415	3.81e-12	1.19e-11	GSMUA_Achr3G16050_001	zinc finger C-x8-C-x5-C-x3-H type family protein, expressed	GSMUA_Achr3P16050_001	C3H
Ma03_g16730	22.3926	-1.50611	0.581015	-2.59221	0.00953612	0.0140372	GSMUA_Achr3G16470_001	transcription factor Dp, putative, expressed	GSMUA_Achr3P16470_001	E2F/DP
Ma03_g18190	367.038	5.18626	0.253633	20.4479	6.27e-93	1.22e-91	GSMUA_Achr3G16700_001	B-box zinc finger family protein, putative, expressed	GSMUA_Achr3P16700_001	DBB
Ma03_g18060	108.741	-1.44424	0.274774	-5.25611	1.47e-07	3.44e-07	GSMUA_Achr3G16850_001	ethylene-responsive protein related, putative, expressed	GSMUA_Achr3P16850_001	bHLH
Ma03_g18660	12.5967	-0.912799	0.771523	-1.18311	0.236765	0.278534	GSMUA_Achr3G17620_001	rc - bHLH transcription factor regulating proanthocyanidin production in seeds, expressed	GSMUA_Achr3P17620_001	bHLH
Ma03_g18970	191.736	3.07297	0.259366	11.848	2.2e-32	1.46e-31	GSMUA_Achr3G17900_001	DNA-binding protein S1FA, putative, expressed	GSMUA_Achr3P17900_001	S1Fa-like
Ma03_g19100	284.399	1.14791	0.201357	5.7009	1.19e-08	3.02e-08	GSMUA_Achr3G18010_001	No apical meristem protein, putative, expressed	GSMUA_Achr3P18010_001	NAC
Ma04_g19710	45.7665	-2.47558	0.506975	-4.88305	1.04e-06	2.29e-06	GSMUA_Achr3G18070_001	no apical meristem protein, putative, expressed	GSMUA_Achr3P18070_001	NAC
Ma04_g19920	91.4412	-0.1243	0.338675	-0.36702	0.713604	0.748766	GSMUA_Achr3G18260_001	dof zinc finger domain containing protein, putative, expressed	GSMUA_Achr3P18260_001	Dof
Ma04_g19970	87.8328	1.8173	0.325849	5.57714	2.45e-08	6.06e-08	GSMUA_Achr3G18320_001	expressed protein	GSMUA_Achr3P18320_001	GATA
Ma03_g19490	1316.35	-3.98986	0.143028	-27.8956	3.02e-171	1.24e-169	GSMUA_Achr3G18680_001	no apical meristem protein, putative, expressed	GSMUA_Achr3P18680_001	NAC
Ma03_g19690	36.3879	2.4579	0.510411	4.81553	1.47e-06	3.18e-06	GSMUA_Achr3G18860_001	DUF260 domain containing protein, putative, expressed	GSMUA_Achr3P18860_001	LBD
Ma03_g19830	9.97793	-2.61646	0.905579	-2.88926	0.00386145	0.00597445	GSMUA_Achr3G18990_001	No apical meristem protein, putative, expressed	GSMUA_Achr3P18990_001	NAC
Ma03_g20020	216.439	0.763786	0.204624	3.73262	0.000189497	0.000338726	GSMUA_Achr3G19170_001	bZIP transcription factor domain containing protein, expressed	GSMUA_Achr3P19170_001	bZIP
Ma03_g20040	19.7845	-0.301941	0.562677	-0.536616	0.591533	0.635857	GSMUA_Achr3G19190_001	expressed protein	GSMUA_Achr3P19190_001	bZIP
Ma03_g20270	399.523	-1.04844	0.146041	-7.17909	7.02e-13	2.29e-12	GSMUA_Achr3G19370_001	MYB family transcription factor, putative, expressed	GSMUA_Achr3P19370_001	Trihelix
Ma03_g20390	19.7786	-3.80747	0.878839	-4.33239	1.48e-05	2.93e-05	GSMUA_Achr3G19490_001	MYB family transcription factor, putative, expressed	GSMUA_Achr3P19490_001	MYB
Ma03_g20780	98.1686	4.81272	0.414755	11.6038	3.94e-31	2.53e-30	GSMUA_Achr3G19950_001	helix-loop-helix DNA-binding domain containing protein, expressed	GSMUA_Achr3P19950_001	bHLH
Ma03_g20850	429.686	-0.546659	0.138425	-3.94914	7.84e-05	0.00014554	GSMUA_Achr3G20020_001	helix-loop-helix DNA-binding domain containing protein, expressed	GSMUA_Achr3P20020_001	bHLH
Ma03_g21030	9.40329	-4.06653	1.13019	-3.59811	0.000320542	0.000559231	GSMUA_Achr3G20220_001	ZOS8-07 - C2H2 zinc finger protein, expressed	GSMUA_Achr3P20220_001	C2H2
Ma03_g21200	113.385	-1.69969	0.329384	-5.16021	2.47e-07	5.68e-07	GSMUA_Achr3G20390_001	ZF-HD homeobox protein, putative, expressed	GSMUA_Achr3P20390_001	ZF-HD
Ma03_g21690	279.089	-4.83677	0.392756	-12.315	7.53e-35	5.32e-34	GSMUA_Achr3G20800_001	helix-loop-helix DNA-binding domain containing protein, expressed	GSMUA_Achr3P20800_001	bHLH
Ma03_g21920	47.9871	-0.279524	0.386113	-0.723944	0.4691	0.517008	GSMUA_Achr3G21000_001	MYB family transcription factor, putative, expressed	GSMUA_Achr3P21000_001	MYB
Ma03_g22000	61.2484	-0.502715	0.365111	-1.37688	0.168549	0.204409	GSMUA_Achr3G21090_001	MYB family transcription factor, putative, expressed	GSMUA_Achr3P21090_001	G2-like
Ma03_g22010	441.709	-2.71451	0.202451	-13.4082	5.41e-41	4.43e-40	GSMUA_Achr3G21100_001	B3 DNA binding domain containing protein, expressed	GSMUA_Achr3P21100_001	RAV
Ma03_g22250	46.5468	-1.31566	0.385275	-3.41487	0.000638129	0.00107759	GSMUA_Achr3G21310_001	calmodulin-binding transcription activator, putative, expressed	GSMUA_Achr3P21310_001	CAMTA
Ma03_g22390	175.707	2.25566	0.237943	9.47983	2.55e-21	1.2e-20	GSMUA_Achr3G21430_001	homeobox associated leucine zipper, putative, expressed	GSMUA_Achr3P21430_001	HD-ZIP
Ma03_g22550	20.7302	-1.11207	0.615157	-1.80778	0.07064	0.091559	GSMUA_Achr3G21610_001	ZOS2-02 - C2H2 zinc finger protein, expressed	GSMUA_Achr3P21610_001	C2H2
Ma03_g22620	74.5604	0.540148	0.314443	1.7178	0.085834	0.109719	GSMUA_Achr3G21690_001	no apical meristem protein, putative, expressed	GSMUA_Achr3P21690_001	NAC
Ma03_g23170	22.7307	1.38329	0.600634	2.30305	0.0212762	0.0298225	GSMUA_Achr3G22200_001	MYB family transcription factor, putative, expressed	GSMUA_Achr3P22200_001	MYB
Ma03_g23600	232.058	-1.05086	0.182659	-5.7531	8.76e-09	2.24e-08	GSMUA_Achr3G22470_001	bZIP transcription factor domain containing protein, expressed	GSMUA_Achr3P22470_001	bZIP
Ma03_g23910	240.421	-1.33964	0.224315	-5.97212	2.34e-09	6.23e-09	GSMUA_Achr3G22790_001	growth-regulating factor, putative, expressed	GSMUA_Achr3P22790_001	GRF
Ma03_g24000	955.072	0.267211	0.0985524	2.71136	0.00670084	0.0100662	GSMUA_Achr3G22840_001	ZOS5-12 - C2H2 zinc finger protein, expressed	GSMUA_Achr3P22840_001	C2H2
Ma03_g24270	1883.09	-0.634786	0.0790364	-8.03156	9.62e-16	3.61e-15	GSMUA_Achr3G23080_001	basic helix-loop-helix DND-binding domain containing protein, expressed	GSMUA_Achr3P23080_001	bHLH
Ma03_g24370	390.842	-1.57827	0.18953	-8.32726	8.27e-17	3.26e-16	GSMUA_Achr3G23090_001	homeobox and START domains containing protein, putative, expressed	GSMUA_Achr3P23090_001	HD-ZIP
Ma03_g24420	848.778	-0.0119782	0.116878	-0.102485	0.918372	0.929755	GSMUA_Achr3G23180_001	zinc finger C-x8-C-x5-C-x3-H type family protein, expressed	GSMUA_Achr3P23180_001	C3H
Ma03_g24550	414.55	-0.4556	0.177092	-2.57267	0.0100917	0.0148155	GSMUA_Achr3G23290_001	auxin response factor, putative, expressed	GSMUA_Achr3P23290_001	ARF
Ma03_g24610	85.1916	9.07054	1.1085	8.18273	2.77e-16	1.07e-15	GSMUA_Achr3G23360_001	no apical meristem protein, putative, expressed	GSMUA_Achr3P23360_001	NAC
Ma03_g24870	92.5254	1.23899	0.332365	3.7278	0.000193159	0.000344932	GSMUA_Achr3G23600_001	core histone H2A/H2B/H3/H4, putative, expressed	GSMUA_Achr3P23600_001	NF-YC
Ma03_g24910	47.398	-0.160196	0.389188	-0.411615	0.680621	0.718445	GSMUA_Achr3G23640_001	Myb transcription factor, putative, expressed	GSMUA_Achr3P23640_001	G2-like
Ma03_g24970	72.525	-2.25718	0.358099	-6.30323	2.92e-10	8.22e-10	GSMUA_Achr3G23710_001	AP2 domain containing protein, expressed	GSMUA_Achr3P23710_001	ERF
Ma03_g25430	34.5988	-0.126247	0.524047	-0.240908	0.809626	0.834612	GSMUA_Achr3G24170_001	OsMADS68 - MADS-box family gene with MIKC* type-box, expressed	GSMUA_Achr3P24170_001	M-type_MADS
Ma03_g25730	1176.9	-0.112758	0.101136	-1.11492	0.264887	0.308478	GSMUA_Achr3G24520_001	OsSPL6 - SBP-box gene family member, expressed	GSMUA_Achr3P24520_001	SBP
Ma03_g25780	163.574	3.84177	0.269366	14.2623	3.76e-46	3.43e-45	GSMUA_Achr3G24580_001	MYB family transcription factor, putative, expressed	GSMUA_Achr3P24580_001	MYB
Ma03_g26160	206.921	1.11695	0.200717	5.56483	2.62e-08	6.49e-08	GSMUA_Achr3G24960_001	bZIP transcription factor domain containing protein, expressed	GSMUA_Achr3P24960_001	bZIP
Ma03_g26220	176.799	0.848404	0.214199	3.96083	7.47e-05	0.00013886	GSMUA_Achr3G25020_001	transcription factor, putative, expressed	GSMUA_Achr3P25020_001	bZIP
Ma03_g26280	147.209	-1.05821	0.270433	-3.91303	9.11e-05	0.000168222	GSMUA_Achr3G25080_001	WRKY69, expressed	GSMUA_Achr3P25080_001	WRKY
Ma03_g26440	71.4253	-1.26097	0.360614	-3.49675	0.00047097	0.000807494	GSMUA_Achr3G25240_001	NIN, putative, expressed	GSMUA_Achr3P25240_001	Nin-like
Ma03_g26430	422.778	0.273544	0.155897	1.75464	0.0793201	0.101969	GSMUA_Achr3G25240_001	NIN, putative, expressed	GSMUA_Achr3P25240_001	Nin-like
Ma03_g26480	225.411	6.94413	0.478778	14.5039	1.15e-47	1.08e-46	GSMUA_Achr3G25280_001	OsMADS18 - MADS-box family gene with MIKCc type-box, expressed	GSMUA_Achr3P25280_001	MIKC_MADS
Ma03_g26610	73.748	3.20339	0.380744	8.4135	3.98e-17	1.6e-16	GSMUA_Achr3G25410_001	ZOS1-04 - C2H2 zinc finger protein, expressed	GSMUA_Achr3P25410_001	C2H2
Ma03_g27360	72.0356	-2.69796	0.401531	-6.71918	1.83e-11	5.51e-11	GSMUA_Achr3G26180_001	helix-loop-helix DNA-binding domain containing protein, expressed	GSMUA_Achr3P26180_001	bHLH
Ma03_g27980	35.0286	-2.00719	0.560858	-3.57878	0.000345203	0.00060027	GSMUA_Achr3G26840_001	SWIM zinc finger family protein, putative, expressed	GSMUA_Achr3P26840_001	FAR1
Ma03_g28590	57.1607	1.84266	0.379146	4.86004	1.17e-06	2.56e-06	GSMUA_Achr3G27560_001	LSD1 zinc finger domain containing protein, expressed	GSMUA_Achr3P27560_001	LSD
Ma03_g28640	182.092	-0.620988	0.280697	-2.2123	0.0269456	0.0372252	GSMUA_Achr3G27600_001	HSF-type DNA-binding domain containing protein, expressed	GSMUA_Achr3P27600_001	HSF
Ma03_g28770	501.347	2.44812	0.146879	16.6676	2.26e-62	2.78e-61	GSMUA_Achr3G27750_001	OsSPL12 - SBP-box gene family member, expressed	GSMUA_Achr3P27750_001	SBP
Ma03_g29410	121.849	-1.94811	0.46917	-4.15224	3.29e-05	6.33e-05	GSMUA_Achr3G28130_001	CCT/B-box zinc finger protein, putative, expressed	GSMUA_Achr3P28130_001	CO-like
Ma03_g29490	197.778	0.602767	0.186968	3.22391	0.00126455	0.00206998	GSMUA_Achr3G28210_001	zinc finger C-x8-C-x5-C-x3-H type family protein, expressed	GSMUA_Achr3P28210_001	C3H
Ma03_g29510	254.915	-2.20633	0.215585	-10.2341	1.39e-24	7.37e-24	GSMUA_Achr3G28230_001	myb-like DNA-binding domain containing protein, putative, expressed	GSMUA_Achr3P28230_001	MYB
Ma03_g29600	18.7878	-0.637092	0.608265	-1.04739	0.294919	0.34009	GSMUA_Achr3G28340_001	AP2 domain containing protein, expressed	GSMUA_Achr3P28340_001	AP2
Ma03_g29650	570.579	0.471343	0.123931	3.80328	0.000142791	0.000258563	GSMUA_Achr3G28410_001	Myb-like DNA-binding domain containing protein, putative, expressed	GSMUA_Achr3P28410_001	G2-like
Ma03_g30440	81.2193	-1.02576	0.308047	-3.32989	0.000868796	0.00144666	GSMUA_Achr3G29230_001	homeodomain protein, putative, expressed	GSMUA_Achr3P29230_001	TALE
Ma03_g30480	38.6387	-2.19742	0.65018	-3.37971	0.000725631	0.00121861	GSMUA_Achr3G29290_001	AP2 domain containing protein, expressed	GSMUA_Achr3P29290_001	ERF
Ma03_g30500	23.1801	-6.5854	1.17253	-5.61639	1.95e-08	4.87e-08	GSMUA_Achr3G29310_001	WRKY94, expressed	GSMUA_Achr3P29310_001	WRKY
Ma03_g30510	474.758	-8.77215	0.993385	-8.83057	1.04e-18	4.46e-18	GSMUA_Achr3G29320_001	helix-loop-helix DNA-binding domain containing protein, expressed	GSMUA_Achr3P29320_001	bHLH
Ma03_g30740	32.5077	1.63672	0.465584	3.51541	0.000439068	0.00075504	GSMUA_Achr3G29520_001	DUF260 domain containing protein, putative, expressed	GSMUA_Achr3P29520_001	LBD
Ma03_g30940	555.42	-2.38724	0.145573	-16.3989	1.95e-60	2.33e-59	GSMUA_Achr3G29730_001	nuclear transcription factor Y subunit, putative, expressed	GSMUA_Achr3P29730_001	NF-YA
Ma03_g30970	1336.92	-1.3134	0.10002	-13.1313	2.18e-39	1.72e-38	GSMUA_Achr3G29760_001	zinc finger family protein, putative, expressed	GSMUA_Achr3P29760_001	C3H
Ma03_g31160	466.514	-0.898002	0.137391	-6.53611	6.31e-11	1.85e-10	GSMUA_Achr3G29940_001	ZOS3-04 - C2H2 zinc finger protein, expressed	GSMUA_Achr3P29940_001	C2H2
Ma03_g31190	297.507	-2.10387	0.182453	-11.531	9.21e-31	5.84e-30	GSMUA_Achr3G29970_001	scarecrow transcription factor family protein, putative, expressed	GSMUA_Achr3P29970_001	GRAS
Ma03_g31200	212.195	-0.956125	0.214027	-4.4673	7.92e-06	1.61e-05	GSMUA_Achr3G29980_001	BES1/BZR1 homolog protein, putative, expressed	GSMUA_Achr3P29980_001	BES1
Ma03_g31350	62.0032	1.32495	0.334579	3.96006	7.49e-05	0.000139267	GSMUA_Achr3G30130_001	DUF260 domain containing protein, putative, expressed	GSMUA_Achr3P30130_001	LBD
Ma03_g31640	65.1365	8.70887	1.1114	7.83593	4.65e-15	1.69e-14	GSMUA_Achr3G30440_001	OsMADS14 - MADS-box family gene with MIKCc type-box, expressed	GSMUA_Achr3P30440_001	MIKC_MADS
Ma03_g31740	526.03	-0.42551	0.13927	-3.05528	0.00224852	0.00357841	GSMUA_Achr3G30530_001	GRAS family transcription factor domain containing protein, expressed	GSMUA_Achr3P30530_001	GRAS
Ma03_g31880	42.5858	-4.23976	0.694338	-6.10619	1.02e-09	2.78e-09	GSMUA_Achr3G30690_001	AP2-like ethylene-responsive transcription factor AINTEGUMENTA, putative, expressed	GSMUA_Achr3P30690_001	AP2
Ma03_g32010	481.843	1.24345	0.135798	9.15668	5.35e-20	2.4e-19	GSMUA_Achr3G30800_001	YABBY domain containing protein, putative, expressed	GSMUA_Achr3P30800_001	YABBY
Ma03_g32510	10.4962	-4.30323	1.25444	-3.43041	0.000602675	0.00102072	GSMUA_Achr3G31310_001	WRKY16, expressed	GSMUA_Achr3P31310_001	WRKY
Ma03_g32580	42.555	-3.11515	0.516643	-6.0296	1.64e-09	4.42e-09	GSMUA_Achr3G31370_001	TCP family transcription factor, putative, expressed	GSMUA_Achr3P31370_001	TCP
Ma03_g32600	23.6854	4.88184	0.819635	5.95612	2.58e-09	6.84e-09	GSMUA_Achr3G31390_001	bZIP transcription factor domain containing protein, expressed	GSMUA_Achr3P31390_001	bZIP
Ma03_g32750	41.1112	-0.28481	0.453273	-0.628341	0.52978	0.576254	GSMUA_Achr3G31550_001	tesmin/TSO1-like CXC domain containing protein, expressed	GSMUA_Achr3P31550_001	CPP
Ma03_g32910	10.8861	2.52153	0.848053	2.97332	0.002946	0.00462677	GSMUA_Achr3G31720_001	GATA zinc finger domain containing protein, expressed	GSMUA_Achr3P31720_001	GATA
Ma03_g33070	26.6945	-0.164816	0.49663	-0.331869	0.739988	0.772703	GSMUA_Achr3G31860_001	HSF-type DNA-binding domain containing protein, expressed	GSMUA_Achr3P31860_001	HSF
Ma04_g00230	20.098	-2.98546	0.740991	-4.02902	5.6e-05	0.000105301	GSMUA_Achr4G00270_001	histone-like transcription factor and archaeal histone, putative, expressed	GSMUA_Achr4P00270_001	NF-YC
Ma04_g00280	52.4349	1.25433	0.389189	3.22293	0.00126886	0.00207649	GSMUA_Achr4G00320_001	bZIP transcription factor domain containing protein, expressed	GSMUA_Achr4P00320_001	bZIP
Ma04_g00460	121.188	-4.7015	0.387929	-12.1195	8.33e-34	5.75e-33	GSMUA_Achr4G00480_001	MYB family transcription factor, putative, expressed	GSMUA_Achr4P00480_001	MYB
Ma04_g00480	73.3724	3.20975	0.395454	8.11664	4.79e-16	1.83e-15	GSMUA_Achr4G00500_001	TCP-domain protein, putative, expressed	GSMUA_Achr4P00500_001	TCP
Ma04_g00530	788.704	6.39307	0.260831	24.5103	1.15e-132	3.45e-131	GSMUA_Achr4G00550_001	homeobox associated leucine zipper, putative, expressed	GSMUA_Achr4P00550_001	HD-ZIP
Ma04_g00580	331.364	-0.548644	0.18803	-2.91786	0.00352443	0.00547879	GSMUA_Achr4G00620_001	MYB family transcription factor, putative, expressed	GSMUA_Achr4P00620_001	MYB_related
Ma04_g01080	126.626	1.15008	0.23556	4.88231	1.05e-06	2.3e-06	GSMUA_Achr4G01120_001	ethylene-responsive protein related, putative, expressed	GSMUA_Achr4P01120_001	bHLH
Ma04_g01270	97.1236	1.91117	0.31708	6.02741	1.67e-09	4.48e-09	GSMUA_Achr4G01350_001	homeobox associated leucine zipper, putative, expressed	GSMUA_Achr4P01350_001	HD-ZIP
Ma04_g01530	45.0313	0.284562	0.379559	0.749716	0.453426	0.50143	GSMUA_Achr4G01600_001	WRKY30, expressed	GSMUA_Achr4P01600_001	WRKY
Ma04_g01920	166.19	0.27662	0.252456	1.09571	0.273204	0.31723	GSMUA_Achr4G01910_001	joka8, putative, expressed	GSMUA_Achr4P01910_001	bHLH
Ma04_g02440	1321.37	3.5394	0.140153	25.2538	1.03e-140	3.31e-139	GSMUA_Achr4G02380_001	No apical meristem protein, putative, expressed	GSMUA_Achr4P02380_001	NAC
Ma04_g02450	503.235	-5.72114	0.610247	-9.37513	6.91e-21	3.21e-20	GSMUA_Achr4G02390_001	NAC domain transcription factor, putative, expressed	GSMUA_Achr4P02390_001	NAC
Ma04_g02660	19.6031	-0.594412	0.602368	-0.986792	0.323745	0.370278	GSMUA_Achr4G02630_001	GATA zinc finger domain containing protein, expressed	GSMUA_Achr4P02630_001	GATA
Ma04_g02700	13.1774	-1.22441	0.693216	-1.76628	0.0773493	0.0996278	GSMUA_Achr4G02680_001	homeobox domain containing protein, expressed	GSMUA_Achr4P02680_001	TALE
Ma04_g02750	11.779	4.63247	1.07867	4.29461	1.75e-05	3.45e-05	GSMUA_Achr4G02730_001	no apical meristem protein, putative, expressed	GSMUA_Achr4P02730_001	NAC
Ma04_g02770	76.6361	0.456999	0.31926	1.43143	0.152307	0.186183	GSMUA_Achr4G02750_001	auxin response factor, putative, expressed	GSMUA_Achr4P02750_001	ARF
Ma04_g02810	9.42225	-4.50497	1.26979	-3.54782	0.000388431	0.000671153	GSMUA_Achr4G02800_001	WRKY11, expressed	GSMUA_Achr4P02800_001	WRKY
Ma04_g03560	87.0542	-1.02585	0.310437	-3.30454	0.000951327	0.00157652	GSMUA_Achr4G03460_001	scarecrow, putative, expressed	GSMUA_Achr4P03460_001	GRAS
Ma04_g03690	79.5738	-2.77783	0.347757	-7.98783	1.37e-15	5.12e-15	GSMUA_Achr4G03600_001	nuclear transcription factor Y subunit, putative, expressed	GSMUA_Achr4P03600_001	NF-YA
Ma04_g03810	242.204	2.19459	0.209941	10.4534	1.41e-25	7.71e-25	GSMUA_Achr4G03700_001	DUF260 domain containing protein, putative, expressed	GSMUA_Achr4P03700_001	LBD
Ma04_g03900	128.095	2.22971	0.251297	8.87283	7.13e-19	3.08e-18	GSMUA_Achr4G03790_001	bZIP transcription factor domain containing protein, expressed	GSMUA_Achr4P03790_001	bZIP
Ma04_g03990	17.0927	4.3932	0.872271	5.0365	4.74e-07	1.07e-06	GSMUA_Achr4G03880_001	OsSPL14 - SBP-box gene family member, expressed	GSMUA_Achr4P03880_001	SBP
Ma04_g04020	291.732	0.655671	0.162407	4.03721	5.41e-05	0.000101857	GSMUA_Achr4G03920_001	core histone H2A/H2B/H3/H4, putative, expressed	GSMUA_Achr4P03920_001	NF-YC
Ma04_g04130	399.334	-0.613865	0.157085	-3.90786	9.31e-05	0.00017171	GSMUA_Achr4G04060_001	AP2 domain containing protein, expressed	GSMUA_Achr4P04060_001	ERF
Ma04_g04330	134.989	1.12706	0.235314	4.78962	1.67e-06	3.6e-06	GSMUA_Achr4G04310_001	ZOS8-12 - C2H2 zinc finger protein, expressed	GSMUA_Achr4P04310_001	C2H2
Ma04_g04510	1114.04	-5.61081	0.163294	-34.3602	9.93e-259	7.6e-257	GSMUA_Achr4G04480_001	homeobox domain containing protein, expressed	GSMUA_Achr4P04480_001	TALE
Ma04_g04540	591.613	-0.238437	0.133473	-1.7864	0.074034	0.0956545	GSMUA_Achr4G04500_001	HSF-type DNA-binding domain containing protein, expressed	GSMUA_Achr4P04500_001	HSF
Ma04_g04550	49.9487	5.02627	0.620979	8.09411	5.77e-16	2.19e-15	GSMUA_Achr4G04510_001	MYB family transcription factor, putative, expressed	GSMUA_Achr4P04510_001	G2-like
Ma04_g04570	326.383	0.149307	0.16762	0.890745	0.373066	0.420909	GSMUA_Achr4G04530_001	transcription factor, putative, expressed	GSMUA_Achr4P04530_001	bZIP
Ma04_g05020	845.833	4.17424	0.147601	28.2806	5.99e-176	2.55e-174	GSMUA_Achr4G04990_001	B-box zinc finger family protein, putative, expressed	GSMUA_Achr4P04990_001	DBB
Ma04_g05280	70.7811	-7.7547	1.03928	-7.46164	8.55e-14	2.93e-13	GSMUA_Achr4G05240_001	ZOS2-15 - C2H2 zinc finger protein, expressed	GSMUA_Achr4P05240_001	C2H2
Ma04_g05320	389.057	-0.296814	0.151852	-1.95463	0.0506263	0.0670989	GSMUA_Achr4G05280_001	basic helix-loop-helix DND-binding domain containing protein, expressed	GSMUA_Achr4P05280_001	bHLH
Ma04_g05360	540.72	0.649069	0.146791	4.42173	9.79e-06	1.98e-05	GSMUA_Achr4G05310_001	basic helix-loop-helix DND-binding domain containing protein, expressed	GSMUA_Achr4P05310_001	bHLH
Ma04_g05770	287.018	1.49849	0.164489	9.10997	8.24e-20	3.67e-19	GSMUA_Achr4G05720_001	OsSPL12 - SBP-box gene family member, expressed	GSMUA_Achr4P05720_001	SBP
Ma04_g05940	107.729	0.869264	0.288919	3.00868	0.00262388	0.00414529	GSMUA_Achr4G05890_001	transcription factor like protein, putative, expressed	GSMUA_Achr4P05890_001	Trihelix
Ma04_g06130	113.442	0.0952365	0.275458	0.345738	0.72954	0.762894	GSMUA_Achr4G06100_001	AP2 domain containing protein, expressed	GSMUA_Achr4P06100_001	AP2
Ma04_g06190	567.307	-0.142164	0.126033	-1.12799	0.259323	0.302555	GSMUA_Achr4G06170_001	AP2 domain containing protein, expressed	GSMUA_Achr4P06170_001	ERF
Ma04_g06440	477.732	5.01491	0.205584	24.3935	2e-131	5.97e-130	GSMUA_Achr4G06440_001	CPuORF1 - conserved peptide uORF-containing transcript, expressed	GSMUA_Achr4P06440_001	bZIP
Ma04_g06450	432.288	5.25155	0.23891	21.9813	4.35e-107	1.02e-105	GSMUA_Achr4G06440_001	CPuORF1 - conserved peptide uORF-containing transcript, expressed	GSMUA_Achr4P06440_001	bZIP
Ma04_g06520	19.9493	-1.34568	0.611135	-2.20193	0.0276702	0.0381678	GSMUA_Achr4G06500_001	zinc finger C-x8-C-x5-C-x3-H type family protein, expressed	GSMUA_Achr4P06500_001	C3H
Ma04_g06630	152.615	-0.729013	0.255494	-2.85335	0.00432616	0.00665401	GSMUA_Achr4G06630_001	homeobox domain containing protein, expressed	GSMUA_Achr4P06630_001	TALE
Ma04_g06670	54.1705	-2.06412	0.390632	-5.28406	1.26e-07	2.97e-07	GSMUA_Achr4G06660_001	AP2 domain containing protein, expressed	GSMUA_Achr4P06660_001	ERF
Ma04_g06720	83.2315	-1.13489	0.383463	-2.95958	0.00308063	0.00482414	GSMUA_Achr4G06710_001	B3 DNA binding domain containing protein, expressed	GSMUA_Achr4P06710_001	RAV
Ma04_g06840	14.4487	0.1073	0.732436	0.146497	0.883529	0.899302	GSMUA_Achr4G06840_001	AP2 domain containing protein, expressed	GSMUA_Achr4P06840_001	ERF
Ma04_g06930	263.857	0.438126	0.191406	2.28899	0.0220801	0.0308827	GSMUA_Achr4G06940_001	zinc finger family protein, putative, expressed	GSMUA_Achr4P06940_001	C3H
Ma04_g07000	1826.79	-3.03128	0.086699	-34.9633	8.14e-268	6.78e-266	GSMUA_Achr4G07010_001	gibberellin response modulator protein, putative, expressed	GSMUA_Achr4P07010_001	GRAS
Ma04_g07130	64.9018	-3.87866	0.475842	-8.15116	3.6e-16	1.38e-15	GSMUA_Achr4G07150_001	myosin head family protein, expressed	GSMUA_Achr4P07150_001	NAC
Ma04_g07160	9.74298	6.03934	1.25417	4.81542	1.47e-06	3.18e-06	GSMUA_Achr4G07170_001	homeobox domain containing protein, expressed	GSMUA_Achr4P07170_001	HD-ZIP
Ma04_g07170	32.4594	0.621484	0.467586	1.32913	0.183804	0.221289	GSMUA_Achr4G07190_001	scarecrow, putative, expressed	GSMUA_Achr4P07190_001	GRAS
Ma04_g07180	13.873	-1.89346	0.762412	-2.48352	0.0130091	0.0188277	GSMUA_Achr4G07200_001	ZOS7-06 - C2H2 zinc finger protein, expressed	GSMUA_Achr4P07200_001	C2H2
Ma04_g07220	29.7089	-2.85998	0.552952	-5.1722	2.31e-07	5.34e-07	GSMUA_Achr4G07230_001	WRKY96, expressed	GSMUA_Achr4P07230_001	WRKY
Ma04_g07320	198.65	-6.3957	0.519885	-12.3021	8.82e-35	6.22e-34	GSMUA_Achr4G07320_001	GRAS family transcription factor domain containing protein, expressed	GSMUA_Achr4P07320_001	GRAS
Ma04_g07880	17.0877	-0.0624502	0.601465	-0.10383	0.917304	0.928897	GSMUA_Achr4G07850_001	ZF-HD protein dimerisation region containing protein, expressed	GSMUA_Achr4P07850_001	ZF-HD
Ma04_g07970	6.3944	-0.429459	0.966055	-0.44455	0.656645	0.696417	GSMUA_Achr4G07920_001	WRKY16, expressed	GSMUA_Achr4P07920_001	WRKY
Ma04_g08070	36.5335	1.30993	0.447141	2.92957	0.00339432	0.00528432	GSMUA_Achr4G08020_001	dof zinc finger domain containing protein, putative, expressed	GSMUA_Achr4P08020_001	Dof
Ma04_g08390	634.328	-3.54467	0.153742	-23.0559	1.28e-117	3.39e-116	GSMUA_Achr4G08360_001	WRKY13, expressed	GSMUA_Achr4P08360_001	WRKY
Ma04_g08710	135.519	0.145245	0.25224	0.575823	0.564735	0.610185	GSMUA_Achr4G08670_001	single myb histone, putative, expressed	GSMUA_Achr4P08670_001	MYB_related
Ma04_g08870	6.2975	-4.42689	1.39475	-3.17397	0.00150368	0.0024409	GSMUA_Achr4G08880_001	WRKY77, expressed	GSMUA_Achr4P08880_001	WRKY
Ma04_g09110	167.064	-0.919634	0.2105	-4.3688	1.25e-05	2.5e-05	GSMUA_Achr4G09130_001	single myb histone, putative, expressed	GSMUA_Achr4P09130_001	MYB_related
Ma04_g09430	14.3131	-2.85311	0.8054	-3.54247	0.000396392	0.000684254	GSMUA_Achr4G09450_001	MYB family transcription factor, putative, expressed	GSMUA_Achr4P09450_001	MYB
Ma04_g10270	249.2	2.25802	0.182426	12.3778	3.45e-35	2.45e-34	GSMUA_Achr4G10310_001	NAC domain transcription factor, putative, expressed	GSMUA_Achr4P10310_001	NAC
Ma04_g10540	12.6472	-2.99526	0.867271	-3.45366	0.000553033	0.000941428	GSMUA_Achr4G10560_001	bZIP transcription factor domain containing protein, expressed	GSMUA_Achr4P10560_001	bZIP
Ma04_g10570	113.203	0.22742	0.309899	0.733854	0.463038	0.510855	GSMUA_Achr4G10590_001	auxin response factor, putative, expressed	GSMUA_Achr4P10590_001	ARF
Ma04_g11040	594.795	-1.51246	0.125092	-12.0907	1.18e-33	8.14e-33	GSMUA_Achr4G11050_001	gibberellin response modulator protein, putative, expressed	GSMUA_Achr4P11050_001	GRAS
Ma04_g11130	62.4089	-7.36068	1.12142	-6.5637	5.25e-11	1.55e-10	GSMUA_Achr4G11160_001	helix-loop-helix DNA-binding domain containing protein, expressed	GSMUA_Achr4P11160_001	bHLH
Ma04_g11380	422.721	0.740863	0.137579	5.38498	7.25e-08	1.73e-07	GSMUA_Achr4G11430_001	AP2 domain containing protein, expressed	GSMUA_Achr4P11430_001	ERF
Ma04_g11490	33.8063	1.28247	0.454745	2.82019	0.00479947	0.0073361	GSMUA_Achr4G11520_001	ZOS9-11 - C2H2 zinc finger protein, expressed	GSMUA_Achr4P11520_001	C2H2
Ma04_g11570	493.717	-0.274737	0.13621	-2.01701	0.043694	0.0585145	GSMUA_Achr4G11610_001	transcription factor, putative, expressed	GSMUA_Achr4P11610_001	bZIP
Ma04_g11780	1775.24	-0.453561	0.0858955	-5.28038	1.29e-07	3.03e-07	GSMUA_Achr4G11810_001	ZOS4-11 - C2H2 zinc finger protein, expressed	GSMUA_Achr4P11810_001	C2H2
Ma04_g12050	23.8493	-1.18976	0.542022	-2.19504	0.0281609	0.0388173	GSMUA_Achr4G12070_001	AP2 domain containing protein, expressed	GSMUA_Achr4P12070_001	ERF
Ma04_g12160	59.0161	2.71556	0.382985	7.09052	1.34e-12	4.29e-12	GSMUA_Achr4G12160_001	ZOS10-07 - C2H2 zinc finger protein, expressed	GSMUA_Achr4P12160_001	C2H2
Ma04_g12180	236.67	-5.08207	1.41107	-3.60156	0.000316316	0.000552315	GSMUA_Achr4G12180_001	homeobox domain containing protein, expressed	GSMUA_Achr4P12180_001	TALE
Ma04_g12470	159.081	0.575041	0.211403	2.72011	0.00652592	0.00981563	GSMUA_Achr4G12470_001	OsSPL12 - SBP-box gene family member, expressed	GSMUA_Achr4P12470_001	SBP
Ma04_g12690	7.61861	-0.50449	0.889007	-0.567476	0.570391	0.61562	GSMUA_Achr4G12700_001	basic helix-loop-helix family protein, putative, expressed	GSMUA_Achr4P12700_001	bHLH
Ma04_g12860	131.456	-3.21533	0.294014	-10.936	7.76e-28	4.53e-27	GSMUA_Achr4G12860_001	AP2 domain containing protein, expressed	GSMUA_Achr4P12860_001	AP2
Ma04_g12940	23.0237	1.26401	0.595568	2.12236	0.0338076	0.0460665	GSMUA_Achr4G12950_001	MYB transcription factor TaMYB1, putative, expressed	GSMUA_Achr4P12950_001	MYB
Ma04_g13170	831.32	2.03109	0.122246	16.6147	5.45e-62	6.66e-61	GSMUA_Achr4G13170_001	core histone H2A/H2B/H3/H4, putative, expressed	GSMUA_Achr4P13170_001	NF-YC
Ma04_g13260	11.4966	0.663009	0.778955	0.851153	0.394685	0.442705	GSMUA_Achr4G13280_001	MYB family transcription factor, putative, expressed	GSMUA_Achr4P13280_001	MYB
Ma04_g13610	806.431	0.319855	0.103291	3.09664	0.0019573	0.00313683	GSMUA_Achr4G13590_001	homeobox domain containing protein, expressed	GSMUA_Achr4P13590_001	TALE
Ma04_g13810	81.5117	3.21824	0.385311	8.35233	6.69e-17	2.65e-16	GSMUA_Achr4G13790_001	DUF260 domain containing protein, putative, expressed	GSMUA_Achr4P13790_001	LBD
Ma04_g13890	369.882	2.493	0.17151	14.5356	7.21e-48	6.81e-47	GSMUA_Achr4G13890_001	zinc finger family protein, putative, expressed	GSMUA_Achr4P13890_001	C3H
Ma04_g13970	342.585	1.77375	0.193222	9.17984	4.32e-20	1.95e-19	GSMUA_Achr4G13970_001	WRKY87, expressed	GSMUA_Achr4P13970_001	WRKY
Ma04_g14020	108.499	1.89624	0.280461	6.76115	1.37e-11	4.16e-11	GSMUA_Achr4G14030_001	ZOS3-04 - C2H2 zinc finger protein, expressed	GSMUA_Achr4P14030_001	C2H2
Ma04_g14140	77.1791	2.83502	0.354943	7.98727	1.38e-15	5.14e-15	GSMUA_Achr4G14150_001	DUF260 domain containing protein, putative, expressed	GSMUA_Achr4P14150_001	LBD
Ma04_g14250	121.867	-1.93426	0.257687	-7.50624	6.09e-14	2.1e-13	GSMUA_Achr4G14270_001	WRKY96, expressed	GSMUA_Achr4P14270_001	WRKY
Ma04_g14430	1507.06	12.9005	1.08095	11.9344	7.83e-33	5.26e-32	GSMUA_Achr4G14460_001	OsMADS1 - MADS-box family gene with MIKCc type-box, expressed	GSMUA_Achr4P14460_001	MIKC_MADS
Ma04_g14560	11.9596	-3.50996	1.12517	-3.11949	0.00181165	0.00291392	GSMUA_Achr4G14580_001	helix-loop-helix DNA-binding domain containing protein, expressed	GSMUA_Achr4P14580_001	bHLH
Ma04_g14590	15.0319	4.94513	0.998553	4.9523	7.33e-07	1.63e-06	GSMUA_Achr4G14600_001	Homeobox domain containing protein, expressed	GSMUA_Achr4P14600_001	TALE
Ma04_g14580	104.361	-1.10011	0.295656	-3.72092	0.000198497	0.00035399	GSMUA_Achr4G14600_001	Homeobox domain containing protein, expressed	GSMUA_Achr4P14600_001	TALE
Ma04_g14890	354.95	4.58755	0.224435	20.4404	7.32e-93	1.42e-91	GSMUA_Achr4G14910_001	ZF-HD homeobox protein, putative, expressed	GSMUA_Achr4P14910_001	ZF-HD
Ma04_g14910	131.271	-9.39687	1.09581	-8.57528	9.89e-18	4.07e-17	GSMUA_Achr4G14930_001	MYB family transcription factor, putative, expressed	GSMUA_Achr4P14930_001	MYB_related
Ma04_g15010	60.1737	-4.02731	0.954112	-4.22101	2.43e-05	4.73e-05	GSMUA_Achr4G14990_001	WRKY11, expressed	GSMUA_Achr4P14990_001	WRKY
Ma04_g15040	292.417	0.572909	0.173287	3.30613	0.000945953	0.00156813	GSMUA_Achr4G15020_001	expressed protein	GSMUA_Achr4P15020_001	VOZ
Ma04_g15160	34.3025	1.43592	0.487673	2.94444	0.00323543	0.00505343	GSMUA_Achr4G15140_001	dof zinc finger domain containing protein, putative, expressed	GSMUA_Achr4P15140_001	Dof
Ma04_g15370	177.707	8.5075	0.773488	10.9989	3.87e-28	2.28e-27	GSMUA_Achr4G15370_001	light repressible receptor protein kinase, putative, expressed	GSMUA_Achr4P15370_001	C3H
Ma04_g15540	108.339	-1.42013	0.323531	-4.38947	1.14e-05	2.28e-05	GSMUA_Achr4G15540_001	WRKY14, expressed	GSMUA_Achr4P15540_001	WRKY
Ma04_g16220	74.3699	0.320062	0.304257	1.05195	0.292824	0.338045	GSMUA_Achr4G16050_001	OsSPL2 - SBP-box gene family member, expressed	GSMUA_Achr4P16050_001	SBP
Ma04_g16140	163.225	2.88549	0.597153	4.83208	1.35e-06	2.94e-06	GSMUA_Achr4G16120_001	BHLH transcription factor, putative, expressed	GSMUA_Achr4P16120_001	bHLH
Ma04_g17170	174.002	1.60988	0.239165	6.73125	1.68e-11	5.09e-11	GSMUA_Achr4G16600_001	AP2 domain containing protein, expressed	GSMUA_Achr4P16600_001	ERF
Ma04_g17390	55.2376	0.595164	0.370305	1.60723	0.108005	0.13575	GSMUA_Achr4G16840_001	WRKY96, expressed	GSMUA_Achr4P16840_001	WRKY
Ma04_g17530	131.577	0.293971	0.236534	1.24283	0.213932	0.25386	GSMUA_Achr4G16980_001	transcription factor MYC7E, putative, expressed	GSMUA_Achr4P16980_001	bHLH
Ma04_g17580	283.549	1.48085	0.174358	8.49318	2.01e-17	8.15e-17	GSMUA_Achr4G17040_001	HSF-type DNA-binding domain containing protein, expressed	GSMUA_Achr4P17040_001	HSF
Ma04_g17980	206.549	0.687902	0.207731	3.31151	0.000927934	0.00154068	GSMUA_Achr4G17570_001	bHLH transcription factor, putative, expressed	GSMUA_Achr4P17570_001	bHLH
Ma04_g18420	307.57	-1.05793	0.158882	-6.65863	2.76e-11	8.25e-11	GSMUA_Achr4G17880_001	GATA zinc finger domain containing protein, expressed	GSMUA_Achr4P17880_001	GATA
Ma04_g18530	65.8706	0.158781	0.319443	0.497054	0.619151	0.661947	GSMUA_Achr4G17950_001	E2F family transcription factor protein, putative, expressed	GSMUA_Achr4P17950_001	E2F/DP
Ma04_g18540	41.4307	8.10295	1.12268	7.21749	5.3e-13	1.74e-12	GSMUA_Achr4G17960_001	SHI, putative, expressed	GSMUA_Achr4P17960_001	SRS
Ma04_g18740	27.2214	-7.28746	1.15754	-6.29567	3.06e-10	8.61e-10	GSMUA_Achr4G18180_001	MYB family transcription factor, putative, expressed	GSMUA_Achr4P18180_001	MYB
Ma04_g18800	356.144	-0.194652	0.165201	-1.17827	0.238688	0.280653	GSMUA_Achr4G18240_001	auxin response factor 18, putative, expressed	GSMUA_Achr4P18240_001	ARF
Ma04_g18930	299.947	0.40994	0.153978	2.66233	0.0077601	0.0115566	GSMUA_Achr4G18450_001		GSMUA_Achr4P18450_001	HB-other
Ma04_g19450	181.351	-0.805197	0.204756	-3.93246	8.41e-05	0.000155655	GSMUA_Achr4G18980_001	transcription factor, putative, expressed	GSMUA_Achr4P18980_001	bZIP
Ma04_g19480	23.8609	-3.00432	0.696652	-4.31252	1.61e-05	3.2e-05	GSMUA_Achr4G19010_001	homeobox and START domains containing protein, putative, expressed	GSMUA_Achr4P19010_001	HD-ZIP
Ma04_g19610	184.611	0.594353	0.221377	2.68479	0.00725747	0.0108432	GSMUA_Achr4G19140_001	zinc finger C-x8-C-x5-C-x3-H type family protein, expressed	GSMUA_Achr4P19140_001	C3H
Ma04_g25970	7.81103	-3.39069	1.14758	-2.95465	0.00313025	0.00489639	GSMUA_Achr4G19300_001	Myb-like DNA-binding domain containing protein, putative, expressed	GSMUA_Achr4P19300_001	G2-like
Ma04_g26000	276.937	1.26638	0.168576	7.51222	5.81e-14	2.01e-13	GSMUA_Achr4G19330_001	BHLH transcription factor, putative, expressed	GSMUA_Achr4P19330_001	bHLH
Ma04_g26180	241.692	-0.211686	0.196466	-1.07747	0.28127	0.325924	GSMUA_Achr4G19530_001	transcription factor BIM2, putative, expressed	GSMUA_Achr4P19530_001	bHLH
Ma04_g26220	44.8604	1.77247	0.436922	4.05671	4.98e-05	9.4e-05	GSMUA_Achr4G19560_001	MYB family transcription factor, putative, expressed	GSMUA_Achr4P19560_001	MYB
Ma04_g26300	307.305	-5.1789	0.308042	-16.8123	1.98e-63	2.49e-62	GSMUA_Achr4G19660_001	dehydration-responsive element-binding protein, putative, expressed	GSMUA_Achr4P19660_001	ERF
Ma04_g26380	259.777	-1.22384	0.236793	-5.16842	2.36e-07	5.45e-07	GSMUA_Achr4G19750_001	DELLA protein SLR1, putative, expressed	GSMUA_Achr4P19750_001	GRAS
Ma04_g26400	152.273	-1.10865	0.249024	-4.45197	8.51e-06	1.73e-05	GSMUA_Achr4G19760_001	HSF-type DNA-binding domain containing protein, expressed	GSMUA_Achr4P19760_001	HSF
Ma04_g26550	24.2161	4.37917	0.735303	5.9556	2.59e-09	6.86e-09	GSMUA_Achr4G19880_001	MYB family transcription factor, putative, expressed	GSMUA_Achr4P19880_001	MYB
Ma04_g26660	11.2016	-0.646732	0.84085	-0.76914	0.44181	0.489632	GSMUA_Achr4G19990_001	MYB family transcription factor, putative, expressed	GSMUA_Achr4P19990_001	MYB
Ma04_g26810	478.186	-0.771132	0.138213	-5.57931	2.41e-08	5.99e-08	GSMUA_Achr4G20150_001	MYB family transcription factor, putative, expressed	GSMUA_Achr4P20150_001	MYB
Ma04_g26920	233.807	-5.20826	0.309915	-16.8054	2.23e-63	2.79e-62	GSMUA_Achr4G20280_001	AP2 domain containing protein, expressed	GSMUA_Achr4P20280_001	ERF
Ma04_g27020	568.088	-3.04157	0.143015	-21.2675	2.27e-100	4.9e-99	GSMUA_Achr4G20400_001	homeobox protein knotted-1, putative, expressed	GSMUA_Achr4P20400_001	TALE
Ma04_g27240	41.0111	4.05167	0.573468	7.0652	1.6e-12	5.12e-12	GSMUA_Achr4G20590_001	OsSPL10 - SBP-box gene family member, expressed	GSMUA_Achr4P20590_001	SBP
Ma04_g27250	799.843	-2.3043	0.153862	-14.9764	1.05e-50	1.05e-49	GSMUA_Achr4G20600_001	WRKY51, expressed	GSMUA_Achr4P20600_001	WRKY
Ma04_g27680	452.721	-1.70219	0.141629	-12.0186	2.84e-33	1.93e-32	GSMUA_Achr4G21070_001	BHLH transcription factor, putative, expressed	GSMUA_Achr4P21070_001	bHLH
Ma04_g27990	124.425	1.27506	0.273041	4.66984	3.01e-06	6.36e-06	GSMUA_Achr4G21390_001	GATA zinc finger domain containing protein, expressed	GSMUA_Achr4P21390_001	GATA
Ma04_g28410	201.114	-0.795863	0.23151	-3.43771	0.000586653	0.00099539	GSMUA_Achr4G21820_001	tRNA-dihydrouridine synthase 3-like, putative, expressed	GSMUA_Achr4P21820_001	C3H
Ma04_g28510	142.673	-4.58616	0.376352	-12.1858	3.7e-34	2.57e-33	GSMUA_Achr4G21910_001	MYB family transcription factor, putative, expressed	GSMUA_Achr4P21910_001	MYB
Ma04_g29290	125.176	3.05313	0.273051	11.1816	5.02e-29	3.04e-28	GSMUA_Achr4G22750_001	YABBY domain containing protein, putative, expressed	GSMUA_Achr4P22750_001	YABBY
Ma04_g29700	154.455	-2.74551	0.291431	-9.42079	4.48e-21	2.1e-20	GSMUA_Achr4G23160_001	MYB family transcription factor, putative, expressed	GSMUA_Achr4P23160_001	G2-like
Ma04_g29730	311.283	-1.4631	0.197465	-7.40943	1.27e-13	4.3e-13	GSMUA_Achr4G23210_001	MYB family transcription factor, putative, expressed	GSMUA_Achr4P23210_001	G2-like
Ma04_g30020	2009.22	13.2885	1.07538	12.357	4.46e-35	3.17e-34	GSMUA_Achr4G23540_001	OsMADS14 - MADS-box family gene with MIKCc type-box, expressed	GSMUA_Achr4P23540_001	MIKC_MADS
Ma04_g30070	359.735	0.101766	0.143649	0.708435	0.478675	0.526547	GSMUA_Achr4G23590_001	GRAS family transcription factor domain containing protein, expressed	GSMUA_Achr4P23590_001	GRAS
Ma04_g30100	10.4725	0.299568	0.770152	0.388973	0.697296	0.734026	GSMUA_Achr4G23620_001	AP2 domain containing protein, expressed	GSMUA_Achr4P23620_001	ERF
Ma04_g30130	512.904	10.5526	0.955695	11.0418	2.4e-28	1.43e-27	GSMUA_Achr4G23650_001	OsSPL13 - SBP-box gene family member, expressed	GSMUA_Achr4P23650_001	SBP
Ma04_g30160	6.5172	-2.9355	1.18883	-2.46923	0.0135403	0.0195418	GSMUA_Achr4G23690_001	MYB family transcription factor, putative, expressed	GSMUA_Achr4P23690_001	MYB
Ma04_g30270	244.304	-3.42629	0.246982	-13.8726	9.28e-44	8.05e-43	GSMUA_Achr4G23790_001	B3 DNA binding domain containing protein, putative, expressed	GSMUA_Achr4P23790_001	B3
Ma04_g30260	444.008	-0.809828	0.13827	-5.85687	4.72e-09	1.23e-08	GSMUA_Achr4G23790_001	B3 DNA binding domain containing protein, putative, expressed	GSMUA_Achr4P23790_001	B3
Ma04_g31090	89.3823	7.02159	0.696076	10.0874	6.28e-24	3.25e-23	GSMUA_Achr4G24580_001	AP2 domain containing protein, expressed	GSMUA_Achr4P24580_001	ERF
Ma04_g31290	311.881	-0.0569573	0.185155	-0.30762	0.758372	0.789036	GSMUA_Achr4G24760_001	expressed protein	GSMUA_Achr4P24760_001	GATA
Ma04_g31310	690.051	2.15981	0.118675	18.1993	5.23e-74	7.84e-73	GSMUA_Achr4G24780_001	AT-GTL1, putative, expressed	GSMUA_Achr4P24780_001	Trihelix
Ma04_g31370	25.7733	-5.06139	0.88643	-5.70986	1.13e-08	2.87e-08	GSMUA_Achr4G24830_001	helix-loop-helix DNA-binding protein, putative, expressed	GSMUA_Achr4P24830_001	bHLH
Ma04_g31440	522.113	1.08298	0.13514	8.01374	1.11e-15	4.16e-15	GSMUA_Achr4G24880_001	nucleic acid binding protein, putative, expressed	GSMUA_Achr4P24880_001	C3H
Ma04_g31470	202.449	0.0737712	0.192389	0.383447	0.701388	0.737751	GSMUA_Achr4G24910_001	GAGA-binding protein, putative, expressed	GSMUA_Achr4P24910_001	BBR-BPC
Ma04_g31520	198.905	-1.17923	0.211837	-5.56668	2.6e-08	6.42e-08	GSMUA_Achr4G24960_001	chitin-inducible gibberellin-responsive protein 2, putative, expressed	GSMUA_Achr4P24960_001	GRAS
Ma04_g31530	8.15366	-3.7495	1.16454	-3.21974	0.00128308	0.00209842	GSMUA_Achr4G24970_001	B3 DNA binding domain containing protein, expressed	GSMUA_Achr4P24970_001	B3
Ma04_g32050	19.8755	2.96713	0.641016	4.62879	3.68e-06	7.71e-06	GSMUA_Achr4G25530_001	homeobox domain containing protein, expressed	GSMUA_Achr4P25530_001	WOX
Ma04_g32510	1339.58	3.97058	0.108031	36.7539	1.01e-295	9.48e-294	GSMUA_Achr4G25960_001	auxin response factor, putative, expressed	GSMUA_Achr4P25960_001	ARF
Ma04_g32660	122.65	-3.71387	0.344119	-10.7924	3.74e-27	2.15e-26	GSMUA_Achr4G26080_001	AP2 domain containing protein, expressed	GSMUA_Achr4P26080_001	ERF
Ma04_g32970	266.635	-0.567306	0.182469	-3.10905	0.0018769	0.00301447	GSMUA_Achr4G26400_001	GRAS family transcription factor domain containing protein, expressed	GSMUA_Achr4P26400_001	GRAS
Ma04_g33490	12.4796	-1.65559	0.902878	-1.83368	0.0667009	0.0867815	GSMUA_Achr4G26920_001	ZOS4-10 - C2H2 zinc finger protein, expressed	GSMUA_Achr4P26920_001	C2H2
Ma04_g33540	43.1338	-0.645516	0.470874	-1.37089	0.17041	0.206508	GSMUA_Achr4G26980_001	AP2 domain containing protein, expressed	GSMUA_Achr4P26980_001	ERF
Ma04_g33550	327.193	-0.81944	0.152102	-5.38745	7.15e-08	1.71e-07	GSMUA_Achr4G26990_001	MYB family transcription factor, putative, expressed	GSMUA_Achr4P26990_001	MYB_related
Ma04_g33720	81.4697	1.27313	0.31905	3.99039	6.6e-05	0.000123262	GSMUA_Achr4G27160_001	dof zinc finger domain containing protein, putative, expressed	GSMUA_Achr4P27160_001	Dof
Ma04_g33780	162.644	-0.40173	0.248926	-1.61385	0.10656	0.134033	GSMUA_Achr4G27220_001	TCP family transcription factor, putative, expressed	GSMUA_Achr4P27220_001	TCP
Ma04_g33830	153.316	-0.021384	0.295947	-0.0722563	0.942398	0.950507	GSMUA_Achr4G27270_001	zinc finger C-x8-C-x5-C-x3-H type family protein, expressed	GSMUA_Achr4P27270_001	C3H
Ma04_g33970	125.831	-1.09455	0.236569	-4.62678	3.71e-06	7.78e-06	GSMUA_Achr4G27400_001	transcription factor, putative, expressed	GSMUA_Achr4P27400_001	bZIP
Ma04_g34300	31.5927	3.12207	0.593456	5.26083	1.43e-07	3.36e-07	GSMUA_Achr4G27730_001	MYB family transcription factor, putative, expressed	GSMUA_Achr4P27730_001	MYB_related
Ma04_g34420	743.064	-2.21586	0.133761	-16.5659	1.23e-61	1.5e-60	GSMUA_Achr4G27850_001	histone-like transcription factor and archaeal histone, putative, expressed	GSMUA_Achr4P27850_001	NF-YB
Ma04_g34900	24.4918	2.63811	0.681843	3.86908	0.000109246	0.000200124	GSMUA_Achr4G28360_001	START domain containing protein, expressed	GSMUA_Achr4P28360_001	HD-ZIP
Ma04_g35070	413.899	0.408135	0.137972	2.95809	0.00309551	0.00484475	GSMUA_Achr4G28530_001	bZIP transcription factor domain containing protein, expressed	GSMUA_Achr4P28530_001	bZIP
Ma04_g35450	139.832	1.47021	0.239376	6.14184	8.16e-10	2.23e-09	GSMUA_Achr4G28960_001	ternary complex factor MIP1, putative, expressed	GSMUA_Achr4P28960_001	SBP
Ma04_g35470	152.002	-0.729974	0.259049	-2.8179	0.00483386	0.00738555	GSMUA_Achr4G28960_001	ternary complex factor MIP1, putative, expressed	GSMUA_Achr4P28960_001	SBP
Ma04_g35590	75.8126	-1.99517	0.370755	-5.38136	7.39e-08	1.77e-07	GSMUA_Achr4G29100_001	HSF-type DNA-binding domain containing protein, expressed	GSMUA_Achr4P29100_001	HSF
Ma04_g35620	39.0495	-1.20865	0.469159	-2.57621	0.00998885	0.0146713	GSMUA_Achr4G29130_001	expressed protein	GSMUA_Achr4P29130_001	Trihelix
Ma04_g35630	191.302	0.229826	0.205324	1.11933	0.262997	0.306518	GSMUA_Achr4G29140_001	expressed protein	GSMUA_Achr4P29140_001	GATA
Ma04_g35660	590.839	-0.932656	0.126126	-7.39466	1.42e-13	4.79e-13	GSMUA_Achr4G29170_001	no apical meristem protein, putative, expressed	GSMUA_Achr4P29170_001	NAC
Ma04_g35730	25.4828	6.44134	1.10906	5.80795	6.32e-09	1.63e-08	GSMUA_Achr4G29230_001	MYB family transcription factor, putative, expressed	GSMUA_Achr4P29230_001	MYB
Ma04_g36680	25.3958	-2.37237	0.589409	-4.025	5.7e-05	0.000107049	GSMUA_Achr4G30170_001	B3 DNA binding domain containing protein, expressed	GSMUA_Achr4P30170_001	B3
Ma04_g36710	561.826	-0.677199	0.120384	-5.62534	1.85e-08	4.63e-08	GSMUA_Achr4G30200_001	myb-like DNA-binding domain containing protein, expressed	GSMUA_Achr4P30200_001	G2-like
Ma04_g36860	233.288	4.40207	0.271155	16.2346	2.87e-59	3.37e-58	GSMUA_Achr4G30340_001	GATA zinc finger domain containing protein, expressed	GSMUA_Achr4P30340_001	GATA
Ma04_g36990	17.7685	0.287766	0.629932	0.456821	0.6478	0.688131	GSMUA_Achr4G30470_001	dof zinc finger domain containing protein, putative, expressed	GSMUA_Achr4P30470_001	Dof
Ma04_g37190	295.569	-2.88165	0.270406	-10.6568	1.62e-26	9.11e-26	GSMUA_Achr4G30670_001	CCT/B-box zinc finger protein, putative, expressed	GSMUA_Achr4P30670_001	CO-like
Ma04_g37390	66.3897	-1.69438	0.377086	-4.49335	7.01e-06	1.43e-05	GSMUA_Achr4G30860_001	dof zinc finger domain containing protein, putative, expressed	GSMUA_Achr4P30860_001	Dof
Ma04_g37530	12.1343	-1.80294	0.76612	-2.35334	0.0186056	0.0263167	GSMUA_Achr4G30990_001	HSF-type DNA-binding domain containing protein, expressed	GSMUA_Achr4P30990_001	HSF
Ma04_g37560	54.6658	0.987538	0.375262	2.63159	0.00849855	0.0125963	GSMUA_Achr4G31020_001	BES1/BZR1 homolog protein, putative, expressed	GSMUA_Achr4P31020_001	BES1
Ma04_g37910	24.7823	2.36961	0.563603	4.20439	2.62e-05	5.08e-05	GSMUA_Achr4G31310_001	YABBY domain containing protein, putative, expressed	GSMUA_Achr4P31310_001	YABBY
Ma04_g38010	82.4589	-0.0699129	0.313569	-0.222958	0.823568	0.84719	GSMUA_Achr4G31420_001	nuclear transcription factor Y subunit, putative, expressed	GSMUA_Achr4P31420_001	NF-YA
Ma04_g38190	128.924	0.710042	0.241908	2.93517	0.00333361	0.00519556	GSMUA_Achr4G31660_001	START domain containing protein, expressed	GSMUA_Achr4P31660_001	HD-ZIP
Ma04_g38300	471.286	-4.5903	0.2206	-20.8082	3.65e-96	7.38e-95	GSMUA_Achr4G31770_001	helix-loop-helix DNA-binding domain containing protein, expressed	GSMUA_Achr4P31770_001	bHLH
Ma04_g38520	22.2467	-4.79425	0.891017	-5.38065	7.42e-08	1.77e-07	GSMUA_Achr4G32010_001	no apical meristem protein, putative, expressed	GSMUA_Achr4P32010_001	NAC
Ma04_g38730	20.5595	7.12637	1.16488	6.11771	9.49e-10	2.59e-09	GSMUA_Achr4G32230_001	Homeobox domain containing protein, expressed	GSMUA_Achr4P32230_001	TALE
Ma04_g39030	66.4286	-1.57392	0.354764	-4.43652	9.14e-06	1.85e-05	GSMUA_Achr4G32500_001	MYB family transcription factor, putative, expressed	GSMUA_Achr4P32500_001	G2-like
Ma04_g39080	495.165	-0.988819	0.136491	-7.24457	4.34e-13	1.43e-12	GSMUA_Achr4G32550_001	DUF260 domain containing protein, putative, expressed	GSMUA_Achr4P32550_001	LBD
Ma04_g39270	9.68079	-0.430638	0.828393	-0.519847	0.60317	0.646582	GSMUA_Achr4G32760_001	ZOS2-13 - C2H2 zinc finger protein, expressed	GSMUA_Achr4P32760_001	C2H2
Ma04_g39370	21.8541	-4.6173	0.842126	-5.48291	4.18e-08	1.02e-07	GSMUA_Achr4G32850_001	TCP family transcription factor, putative, expressed	GSMUA_Achr4P32850_001	TCP
Ma04_g39650	361.312	-5.75204	0.290268	-19.8163	2.15e-87	3.92e-86	GSMUA_Achr4G33130_001	transcription factor, putative, expressed	GSMUA_Achr4P33130_001	bZIP
Ma04_g39640	487.077	-1.84408	0.160313	-11.503	1.27e-30	8.05e-30	GSMUA_Achr4G33130_001	transcription factor, putative, expressed	GSMUA_Achr4P33130_001	bZIP
Ma04_g39770	90.0724	-1.74153	0.391806	-4.44489	8.79e-06	1.78e-05	GSMUA_Achr4G33270_001	AP2 domain containing protein, expressed	GSMUA_Achr4P33270_001	ERF
Ma04_g39780	143.98	-0.348231	0.24242	-1.43648	0.150866	0.184555	GSMUA_Achr4G33280_001	zinc finger C-x8-C-x5-C-x3-H type family protein, expressed	GSMUA_Achr4P33280_001	C3H
Ma04_g40120	95.0297	-3.62764	0.351255	-10.3276	5.28e-25	2.83e-24	GSMUA_Achr4G33630_001	ethylene-responsive protein related, putative, expressed	GSMUA_Achr4P33630_001	bHLH
Ma05_g00530	1308.14	1.47079	0.0988899	14.873	4.93e-50	4.88e-49	GSMUA_Achr5G00590_001	auxin response factor 6, putative, expressed	GSMUA_Achr5P00590_001	ARF
Ma05_g00910	236.584	2.32238	0.221544	10.4827	1.04e-25	5.69e-25	GSMUA_Achr5G01010_001	dof zinc finger domain containing protein, putative, expressed	GSMUA_Achr5P01010_001	Dof
Ma05_g01050	175.079	1.61972	0.215127	7.52912	5.11e-14	1.77e-13	GSMUA_Achr5G01120_001	ZOS4-14 - C2H2 zinc finger protein, expressed	GSMUA_Achr5P01120_001	C2H2
Ma05_g01150	710.6	7.91797	0.413824	19.1337	1.32e-81	2.22e-80	GSMUA_Achr5G01230_001	OsMADS4 - MADS-box family gene with MIKCc type-box, expressed	GSMUA_Achr5P01230_001	MIKC_MADS
Ma05_g01460	343.524	-0.529312	0.181383	-2.9182	0.00352059	0.00547317	GSMUA_Achr5G01560_001	Homeobox domain containing protein, expressed	GSMUA_Achr5P01560_001	HB-PHD
Ma05_g01620	49.1172	-3.92155	1.49595	-2.62145	0.00875566	0.0129524	GSMUA_Achr5G01720_001	ZOS12-09 - C2H2 zinc finger protein, expressed	GSMUA_Achr5P01720_001	C2H2
Ma05_g02120	22.7487	-5.34183	1.15937	-4.60753	4.07e-06	8.51e-06	GSMUA_Achr5G02170_001	no apical meristem protein, putative, expressed	GSMUA_Achr5P02170_001	NAC
Ma05_g02140	42.9085	-1.3428	0.418078	-3.21184	0.00131889	0.00215461	GSMUA_Achr5G02190_001	DUF260 domain containing protein, putative, expressed	GSMUA_Achr5P02190_001	LBD
Ma05_g02230	796.446	-6.95402	0.304492	-22.8381	1.92e-115	4.96e-114	GSMUA_Achr5G02280_001	helix-loop-helix DNA-binding domain containing protein, expressed	GSMUA_Achr5P02280_001	bHLH
Ma05_g02340	49.1793	-0.451318	0.433126	-1.042	0.297411	0.342667	GSMUA_Achr5G02420_001	START domain containing protein, expressed	GSMUA_Achr5P02420_001	HD-ZIP
Ma05_g02370	209.513	4.14594	0.267564	15.4951	3.74e-54	4.03e-53	GSMUA_Achr5G02450_001	auxin response factor, putative, expressed	GSMUA_Achr5P02450_001	ARF
Ma05_g02450	280.821	0.217611	0.180446	1.20596	0.227831	0.268937	GSMUA_Achr5G02530_001	TCP family transcription factor, putative, expressed	GSMUA_Achr5P02530_001	TCP
Ma05_g02520	44.4032	-0.932996	0.40689	-2.29299	0.0218485	0.0305756	GSMUA_Achr5G02590_001	nuclear transcription factor Y subunit, putative, expressed	GSMUA_Achr5P02590_001	NF-YA
Ma05_g02990	197.523	0.312376	0.196486	1.58981	0.111877	0.140261	GSMUA_Achr5G03100_001	BHLH transcription factor, putative, expressed	GSMUA_Achr5P03100_001	bHLH
Ma05_g03160	201.355	-0.859874	0.186307	-4.61536	3.92e-06	8.21e-06	GSMUA_Achr5G03320_001	TCP family transcription factor, putative, expressed	GSMUA_Achr5P03320_001	TCP
Ma05_g03170	608.211	-1.0497	0.119965	-8.75008	2.13e-18	9.01e-18	GSMUA_Achr5G03330_001	dihydrodipicolinate synthase, chloroplast precursor, putative, expressed	GSMUA_Achr5P03330_001	BBR-BPC
Ma05_g03180	78.1169	1.2466	0.339969	3.66682	0.000245588	0.000433753	GSMUA_Achr5G03330_001	dihydrodipicolinate synthase, chloroplast precursor, putative, expressed	GSMUA_Achr5P03330_001	BBR-BPC
Ma05_g03270	94.0692	-1.28348	0.299418	-4.28659	1.81e-05	3.57e-05	GSMUA_Achr5G03440_001	zinc finger C-x8-C-x5-C-x3-H type family protein, expressed	GSMUA_Achr5P03440_001	C3H
Ma05_g03460	59.6854	8.60226	1.10934	7.75441	8.88e-15	3.18e-14	GSMUA_Achr5G03670_001	WRKY37, expressed	GSMUA_Achr5P03670_001	WRKY
Ma05_g03730	740.813	2.08707	0.115767	18.0282	1.17e-72	1.72e-71	GSMUA_Achr5G03960_001	auxin response factor 18, putative, expressed	GSMUA_Achr5P03960_001	ARF
Ma05_g03920	22.9131	-2.36197	0.698088	-3.38348	0.000715726	0.00120285	GSMUA_Achr5G04150_001	WRKY35, expressed	GSMUA_Achr5P04150_001	WRKY
Ma05_g04030	451.261	-2.56951	0.153751	-16.7121	1.07e-62	1.32e-61	GSMUA_Achr5G04270_001	CCT/B-box zinc finger protein, putative, expressed	GSMUA_Achr5P04270_001	CO-like
Ma05_g04410	51.3183	2.50587	0.464308	5.39701	6.78e-08	1.62e-07	GSMUA_Achr5G04670_001	AP2 domain containing protein, expressed	GSMUA_Achr5P04670_001	AP2
Ma05_g04610	1280.33	0.570256	0.0946421	6.0254	1.69e-09	4.53e-09	GSMUA_Achr5G04870_001	WRKY51, expressed	GSMUA_Achr5P04870_001	WRKY
Ma05_g04880	16.1577	-3.11758	0.88096	-3.53885	0.000401876	0.000693437	GSMUA_Achr5G05160_001	AP2 domain containing protein, expressed	GSMUA_Achr5P05160_001	ERF
Ma05_g05020	237.115	1.73987	0.180074	9.66199	4.37e-22	2.12e-21	GSMUA_Achr5G05300_001	homeobox associated leucine zipper, putative, expressed	GSMUA_Achr5P05300_001	HD-ZIP
Ma05_g05070	9.24492	1.16855	0.919157	1.27133	0.20361	0.242608	GSMUA_Achr5G05350_001	bZIP transcription factor domain containing protein, expressed	GSMUA_Achr5P05350_001	bZIP
Ma05_g05240	109.897	-3.60489	0.323331	-11.1493	7.22e-29	4.34e-28	GSMUA_Achr5G05500_001	ZF-HD protein dimerisation region containing protein, expressed	GSMUA_Achr5P05500_001	ZF-HD
Ma05_g05440	492.155	1.44014	0.127546	11.2911	1.45e-29	8.89e-29	GSMUA_Achr5G05690_001	bZIP transcription factor, putative, expressed	GSMUA_Achr5P05690_001	bZIP
Ma05_g05820	264.96	-0.123967	0.170717	-0.72615	0.467747	0.515623	GSMUA_Achr5G06060_001	bZIP transcription factor domain containing protein, expressed	GSMUA_Achr5P06060_001	bZIP
Ma05_g06310	28.2437	1.37148	0.518757	2.64379	0.00819846	0.0121729	GSMUA_Achr5G06530_001	MYB family transcription factor, putative, expressed	GSMUA_Achr5P06530_001	MYB
Ma05_g06330	276.023	1.25998	0.188094	6.69871	2.1e-11	6.31e-11	GSMUA_Achr5G06550_001	START domain containing protein, expressed	GSMUA_Achr5P06550_001	HD-ZIP
Ma05_g06350	241.498	-0.318507	0.173949	-1.83104	0.0670951	0.0872636	GSMUA_Achr5G06570_001	AP2 domain containing protein, expressed	GSMUA_Achr5P06570_001	ERF
Ma05_g06430	427.063	-2.50332	0.155013	-16.1491	1.15e-58	1.33e-57	GSMUA_Achr5G06660_001	TCP family transcription factor, putative, expressed	GSMUA_Achr5P06660_001	TCP
Ma05_g06780	359.181	4.51952	0.205268	22.0177	1.95e-107	4.61e-106	GSMUA_Achr5G07020_001	homeodomain protein, putative, expressed	GSMUA_Achr5P07020_001	TALE
Ma05_g06830	160.881	0.915365	0.22754	4.02287	5.75e-05	0.000107984	GSMUA_Achr5G07060_001	MYB family transcription factor, putative, expressed	GSMUA_Achr5P07060_001	G2-like
Ma05_g06930	19.864	-0.199875	0.658	-0.30376	0.76131	0.79167	GSMUA_Achr5G07150_001	dof zinc finger domain containing protein, putative, expressed	GSMUA_Achr5P07150_001	Dof
Ma05_g07030	53.7617	-7.71765	1.1214	-6.88218	5.89e-12	1.82e-11	GSMUA_Achr5G07270_001	AP2 domain containing protein, expressed	GSMUA_Achr5P07270_001	AP2
Ma05_g07140	10.6177	3.54482	0.988102	3.58751	0.000333856	0.000581417	GSMUA_Achr5G07380_001	myb-like DNA-binding domain containing protein, putative, expressed	GSMUA_Achr5P07380_001	MYB
Ma05_g07250	2107.87	-2.59053	0.0889266	-29.1311	1.45e-186	6.64e-185	GSMUA_Achr5G07490_001	WRKY45, expressed	GSMUA_Achr5P07490_001	WRKY
Ma05_g07350	439.099	-3.91471	0.226287	-17.2997	4.73e-67	6.28e-66	GSMUA_Achr5G07590_001	NAC domain transcription factor, putative, expressed	GSMUA_Achr5P07590_001	NAC
Ma05_g07360	393.897	-2.04697	0.16092	-12.7204	4.56e-37	3.4e-36	GSMUA_Achr5G07600_001	no apical meristem protein, putative, expressed	GSMUA_Achr5P07600_001	NAC
Ma05_g07410	111.303	0.478575	0.2763	1.73209	0.083258	0.106634	GSMUA_Achr5G07660_001	expressed protein	GSMUA_Achr5P07660_001	Dof
Ma05_g07420	657.819	-1.87098	0.123458	-15.1548	7.04e-52	7.2e-51	GSMUA_Achr5G07670_001	Myb transcription factor, putative, expressed	GSMUA_Achr5P07670_001	G2-like
Ma05_g07450	111.004	1.57593	0.261633	6.02345	1.71e-09	4.59e-09	GSMUA_Achr5G07720_001	myb-like DNA-binding domain containing protein, putative, expressed	GSMUA_Achr5P07720_001	MYB
Ma05_g08020	1317.41	-1.01562	0.103109	-9.84998	6.86e-23	3.42e-22	GSMUA_Achr5G08320_001	SCARECROW, putative, expressed	GSMUA_Achr5P08320_001	GRAS
Ma05_g08270	59.7868	6.53719	0.797117	8.20104	2.38e-16	9.21e-16	GSMUA_Achr5G08580_001	WRKY104, expressed	GSMUA_Achr5P08580_001	WRKY
Ma05_g08420	731.87	-3.18514	0.148584	-21.4367	6.08e-102	1.34e-100	GSMUA_Achr5G08730_001	ZOS12-09 - C2H2 zinc finger protein, expressed	GSMUA_Achr5P08730_001	C2H2
Ma05_g08540	2824.53	-1.59576	0.0707219	-22.5639	9.81e-113	2.47e-111	GSMUA_Achr5G08840_001	homeobox domain containing protein, expressed	GSMUA_Achr5P08840_001	TALE
Ma05_g08630	17.5924	6.90314	1.17952	5.85248	4.84e-09	1.26e-08	GSMUA_Achr5G08930_001	YABBY domain containing protein, putative, expressed	GSMUA_Achr5P08930_001	YABBY
Ma05_g08890	113.58	-6.09785	0.544012	-11.209	3.68e-29	2.23e-28	GSMUA_Achr5G09180_001	expressed protein	GSMUA_Achr5P09180_001	bHLH
Ma05_g08940	342.865	-2.66096	0.248649	-10.7017	9.99e-27	5.65e-26	GSMUA_Achr5G09240_001	Myb transcription factor, putative, expressed	GSMUA_Achr5P09240_001	MYB_related
Ma05_g08960	320.087	-1.89232	0.161513	-11.7162	1.05e-31	6.85e-31	GSMUA_Achr5G09280_001	MYB family transcription factor, putative, expressed	GSMUA_Achr5P09280_001	MYB
Ma05_g09680	36.3758	3.60953	0.527711	6.83998	7.92e-12	2.43e-11	GSMUA_Achr5G09940_001	AP2 domain containing protein, expressed	GSMUA_Achr5P09940_001	ERF
Ma05_g09690	125.463	-5.4786	1.19293	-4.59258	4.38e-06	9.13e-06	GSMUA_Achr5G09950_001	B3 DNA binding domain containing protein, expressed	GSMUA_Achr5P09950_001	RAV
Ma05_g10000	96.0174	5.71889	0.516507	11.0722	1.71e-28	1.02e-27	GSMUA_Achr5G10250_001	OsMADS56 - MADS-box family gene with MIKCc type-box, expressed	GSMUA_Achr5P10250_001	MIKC_MADS
Ma05_g10030	209.674	-2.07816	0.220382	-9.42982	4.11e-21	1.93e-20	GSMUA_Achr5G10280_001	myb-like DNA-binding domain containing protein, expressed	GSMUA_Achr5P10280_001	MYB_related
Ma05_g10220	29.944	7.64967	1.14336	6.69053	2.22e-11	6.66e-11	GSMUA_Achr5G10470_001	AP2 domain containing protein, expressed	GSMUA_Achr5P10470_001	ERF
Ma05_g10260	692.662	0.389715	0.113085	3.44621	0.00056851	0.000966475	GSMUA_Achr5G10510_001	homeobox and START domains containing protein, putative, expressed	GSMUA_Achr5P10510_001	HD-ZIP
Ma05_g10280	44.8388	-1.76442	0.40572	-4.34886	1.37e-05	2.73e-05	GSMUA_Achr5G10530_001	helix-loop-helix DNA-binding protein, putative, expressed	GSMUA_Achr5P10530_001	bHLH
Ma05_g10500	342.023	0.306956	0.183856	1.66954	0.0950097	0.120511	GSMUA_Achr5G10740_001	expressed protein	GSMUA_Achr5P10740_001	LBD
Ma05_g11540	105.159	-0.113416	0.277054	-0.409365	0.682272	0.720007	GSMUA_Achr5G11770_001	ZOS9-17 - C2H2 zinc finger protein, expressed	GSMUA_Achr5P11770_001	C2H2
Ma05_g11810	515.898	0.435623	0.130289	3.34352	0.000827241	0.00138064	GSMUA_Achr5G12010_001	dof zinc finger domain containing protein, putative, expressed	GSMUA_Achr5P12010_001	Dof
Ma05_g12310	12.577	-5.17511	1.20768	-4.28515	1.83e-05	3.59e-05	GSMUA_Achr5G12530_001	ethylene-responsive transcription factor, putative, expressed	GSMUA_Achr5P12530_001	ERF
Ma05_g12570	170.802	3.46638	0.269406	12.8667	6.93e-38	5.26e-37	GSMUA_Achr5G12810_001	GRAS family transcription factor domain containing protein, expressed	GSMUA_Achr5P12810_001	GRAS
Ma05_g12620	10.5318	0.736	0.845381	0.870614	0.383965	0.4319	GSMUA_Achr5G12850_001	B3 DNA binding domain containing protein, expressed	GSMUA_Achr5P12850_001	B3
Ma05_g12720	413.83	0.0372906	0.155109	0.240416	0.810008	0.834918	GSMUA_Achr5G12960_001	myb-like DNA-binding domain containing protein, expressed	GSMUA_Achr5P12960_001	G2-like
Ma05_g13160	22.4457	-2.07416	0.6273	-3.30649	0.000944734	0.00156641	GSMUA_Achr5G13230_001	DUF260 domain containing protein, putative, expressed	GSMUA_Achr5P13230_001	LBD
Ma05_g13300	16.4242	-0.11207	0.631411	-0.177491	0.859123	0.878175	GSMUA_Achr5G13370_001	ZOS10-07 - C2H2 zinc finger protein, expressed	GSMUA_Achr5P13370_001	C2H2
Ma05_g13360	8.56372	0.213776	0.907562	0.235549	0.813782	0.838418	GSMUA_Achr5G13440_001	OsSPL7 - SBP-box gene family member, expressed	GSMUA_Achr5P13440_001	SBP
Ma05_g13470	29.4456	1.18757	0.488227	2.43241	0.0149987	0.0214958	GSMUA_Achr5G13500_001	AP2 domain containing protein, expressed	GSMUA_Achr5P13500_001	ERF
Ma05_g13520	303.472	1.41369	0.19548	7.23188	4.76e-13	1.57e-12	GSMUA_Achr5G13550_001	MYB family transcription factor, putative, expressed	GSMUA_Achr5P13550_001	MYB_related
Ma05_g13550	546.761	1.05927	0.136369	7.76769	7.99e-15	2.87e-14	GSMUA_Achr5G13580_001	expressed protein	GSMUA_Achr5P13580_001	GATA
Ma05_g13970	10.1406	5.04949	1.27068	3.97386	7.07e-05	0.000131784	GSMUA_Achr5G14030_001	expressed protein	GSMUA_Achr5P14030_001	B3
Ma05_g14050	55.1044	-0.706905	0.396203	-1.7842	0.0743912	0.096067	GSMUA_Achr5G14100_001	homeobox and START domains containing protein, putative, expressed	GSMUA_Achr5P14100_001	HD-ZIP
Ma05_g14510	17.5045	0.526371	0.669131	0.786648	0.431488	0.479494	GSMUA_Achr5G14600_001	MYB family transcription factor, putative, expressed	GSMUA_Achr5P14600_001	MYB
Ma05_g14540	113.981	1.36927	0.275706	4.96641	6.82e-07	1.52e-06	GSMUA_Achr5G14630_001	auxin response factor 18, putative, expressed	GSMUA_Achr5P14630_001	ARF
Ma05_g14620	147.817	-1.19746	0.275259	-4.35029	1.36e-05	2.71e-05	GSMUA_Achr5G14700_001	FAR1 family protein, expressed	GSMUA_Achr5P14700_001	FAR1
Ma05_g15070	81.2091	0.763774	0.315921	2.41761	0.0156229	0.0223209	GSMUA_Achr5G15160_001	dof zinc finger domain containing protein, putative, expressed	GSMUA_Achr5P15160_001	Dof
Ma05_g15120	64.8777	-1.9071	0.47348	-4.02784	5.63e-05	0.000105813	GSMUA_Achr5G15220_001	GATA zinc finger domain containing protein, expressed	GSMUA_Achr5P15220_001	GATA
Ma05_g15230	488.023	-0.251656	0.145282	-1.7322	0.0832384	0.106633	GSMUA_Achr5G15300_001	MYB family transcription factor, putative, expressed	GSMUA_Achr5P15300_001	MYB_related
Ma05_g15250	50.1298	2.61041	0.456524	5.71801	1.08e-08	2.74e-08	GSMUA_Achr5G15330_001	AP2 domain containing protein, expressed	GSMUA_Achr5P15330_001	ERF
Ma05_g15350	45.5358	3.0056	0.468316	6.4179	1.38e-10	3.98e-10	GSMUA_Achr5G15450_001	ZOS4-10 - C2H2 zinc finger protein, expressed	GSMUA_Achr5P15450_001	C2H2
Ma05_g18920	244.605	-3.40298	0.279922	-12.1569	5.27e-34	3.66e-33	GSMUA_Achr5G15900_001	HSF-type DNA-binding domain containing protein, expressed	GSMUA_Achr5P15900_001	HSF
Ma05_g19190	67.6409	-1.73513	0.390164	-4.44717	8.7e-06	1.76e-05	GSMUA_Achr5G16260_001	B3 DNA binding domain containing protein, expressed	GSMUA_Achr5P16260_001	B3
Ma05_g19380	93.5822	0.360915	0.266929	1.3521	0.176343	0.213127	GSMUA_Achr5G16470_001	joka8, putative, expressed	GSMUA_Achr5P16470_001	bHLH
Ma05_g19490	680.783	-1.0734	0.115662	-9.28046	1.69e-20	7.73e-20	GSMUA_Achr5G16630_001	transcription factor, putative, expressed	GSMUA_Achr5P16630_001	bZIP
Ma05_g18560	21.2704	4.64896	0.79093	5.87784	4.16e-09	1.09e-08	GSMUA_Achr5G16870_001	OsMADS3 - MADS-box family gene with MIKCc type-box, expressed	GSMUA_Achr5P16870_001	MIKC_MADS
Ma05_g17940	203.437	-0.060788	0.212291	-0.286343	0.774615	0.803526	GSMUA_Achr5G17060_001	no apical meristem protein, putative, expressed	GSMUA_Achr5P17060_001	NAC
Ma05_g18120	243.137	-4.11423	0.242932	-16.9358	2.45e-64	3.12e-63	GSMUA_Achr5G17390_001	helix-loop-helix DNA-binding protein, putative, expressed	GSMUA_Achr5P17390_001	bHLH
Ma05_g18130	16.9466	1.08679	0.613851	1.77045	0.0766529	0.0987962	GSMUA_Achr5G17400_001	expressed protein	GSMUA_Achr5P17400_001	bZIP
Ma05_g17210	8.73695	-0.34155	1.08796	-0.313937	0.753569	0.784942	GSMUA_Achr5G17480_001	histone-like transcription factor and archaeal histone, putative, expressed	GSMUA_Achr5P17480_001	NF-YB
Ma05_g20270	317.537	-0.343235	0.163426	-2.10025	0.0357065	0.0484688	GSMUA_Achr5G18040_001	expressed protein	GSMUA_Achr5P18040_001	MYB_related
Ma05_g20320	18.8742	-3.22749	0.765122	-4.21827	2.46e-05	4.79e-05	GSMUA_Achr5G18080_001	MYB family transcription factor, putative, expressed	GSMUA_Achr5P18080_001	MYB
Ma05_g20340	1009.88	0.870867	0.100509	8.66453	4.53e-18	1.89e-17	GSMUA_Achr5G18100_001	transcription factor MYC7E, putative, expressed	GSMUA_Achr5P18100_001	bHLH
Ma05_g20400	9.13133	-2.51929	0.968391	-2.60152	0.00928104	0.0136856	GSMUA_Achr5G18140_001	no apical meristem protein, putative, expressed	GSMUA_Achr5P18140_001	NAC
Ma05_g20620	320.838	-0.0680327	0.155241	-0.438239	0.661213	0.700586	GSMUA_Achr5G18290_001	GATA zinc finger domain containing protein, expressed	GSMUA_Achr5P18290_001	GATA
Ma05_g20730	331.571	-0.945144	0.181674	-5.20241	1.97e-07	4.56e-07	GSMUA_Achr5G18390_001	helix-loop-helix DNA-binding domain containing protein, expressed	GSMUA_Achr5P18390_001	bHLH
Ma05_g20740	60.9263	5.54972	0.609865	9.09992	9.04e-20	4.02e-19	GSMUA_Achr5G18400_001	MYB family transcription factor, putative, expressed	GSMUA_Achr5P18400_001	MYB
Ma05_g20840	283.164	-1.02093	0.195706	-5.21668	1.82e-07	4.23e-07	GSMUA_Achr5G18510_001	zinc finger C-x8-C-x5-C-x3-H type family protein, expressed	GSMUA_Achr5P18510_001	C3H
Ma05_g20850	303.376	0.509506	0.160883	3.16694	0.00154051	0.00249743	GSMUA_Achr5G18530_001	START domain containing protein, expressed	GSMUA_Achr5P18530_001	HD-ZIP
Ma05_g20860	1151.73	0.126334	0.101647	1.24287	0.213914	0.253858	GSMUA_Achr5G18540_001	auxin response factor 18, putative, expressed	GSMUA_Achr5P18540_001	ARF
Ma05_g21000	157.467	2.50245	0.241403	10.3663	3.53e-25	1.9e-24	GSMUA_Achr5G18670_001	no apical meristem protein, putative, expressed	GSMUA_Achr5P18670_001	NAC
Ma05_g21450	11.1285	-2.40405	0.808781	-2.97243	0.00295449	0.00463924	GSMUA_Achr5G19060_001	no apical meristem protein, putative, expressed	GSMUA_Achr5P19060_001	NAC
Ma05_g21510	67.8954	-6.99339	0.88902	-7.8664	3.65e-15	1.33e-14	GSMUA_Achr5G19140_001	NIN, putative, expressed	GSMUA_Achr5P19140_001	Nin-like
Ma05_g22310	153.632	2.60927	0.24761	10.5378	5.78e-26	3.19e-25	GSMUA_Achr5G19930_001	expressed protein	GSMUA_Achr5P19930_001	GATA
Ma05_g22330	1125.82	0.726946	0.097476	7.45769	8.81e-14	3.01e-13	GSMUA_Achr5G19950_001	AT-GTL1, putative, expressed	GSMUA_Achr5P19950_001	Trihelix
Ma05_g22440	265.746	0.420766	0.185829	2.26426	0.0235581	0.032823	GSMUA_Achr5G20050_001	homeobox and START domains containing protein, putative, expressed	GSMUA_Achr5P20050_001	HD-ZIP
Ma05_g22610	25.1099	3.25268	0.664816	4.89261	9.95e-07	2.18e-06	GSMUA_Achr5G20200_001	bZIP family transcription factor, putative, expressed	GSMUA_Achr5P20200_001	bZIP
Ma05_g22710	16.48	6.78985	1.19833	5.66611	1.46e-08	3.68e-08	GSMUA_Achr5G20300_001	helix-loop-helix DNA-binding protein, putative, expressed	GSMUA_Achr5P20300_001	bHLH
Ma05_g22750	27.2178	-0.581761	0.630709	-0.922392	0.356324	0.403935	GSMUA_Achr5G20340_001	B3 DNA binding domain containing protein, expressed	GSMUA_Achr5P20340_001	B3
Ma05_g23270	283.19	0.838624	0.184521	4.54487	5.5e-06	1.14e-05	GSMUA_Achr5G20860_001	scarecrow, putative, expressed	GSMUA_Achr5P20860_001	GRAS
Ma05_g23340	115.895	2.80794	0.283227	9.91407	3.62e-23	1.82e-22	GSMUA_Achr5G20930_001	GATA zinc finger domain containing protein, expressed	GSMUA_Achr5P20930_001	GATA
Ma05_g23440	759.048	-1.30604	0.138715	-9.41532	4.72e-21	2.21e-20	GSMUA_Achr5G21050_001	ethylene-responsive transcription factor, putative, expressed	GSMUA_Achr5P21050_001	ERF
Ma05_g23480	7.17969	0.272269	1.01382	0.268557	0.788271	0.815553	GSMUA_Achr5G21090_001	MYB family transcription factor, putative, expressed	GSMUA_Achr5P21090_001	MYB
Ma05_g23910	143.486	-0.754564	0.222735	-3.38773	0.000704738	0.00118525	GSMUA_Achr5G21440_001	GRAS family transcription factor domain containing protein, expressed	GSMUA_Achr5P21440_001	GRAS
Ma05_g24390	237.517	1.18541	0.202234	5.86159	4.58e-09	1.19e-08	GSMUA_Achr5G21990_001	OsSPL12 - SBP-box gene family member, expressed	GSMUA_Achr5P21990_001	SBP
Ma05_g24550	219.107	-6.77487	1.31455	-5.15377	2.55e-07	5.87e-07	GSMUA_Achr5G22140_001	ZOS1-04 - C2H2 zinc finger protein, expressed	GSMUA_Achr5P22140_001	C2H2
Ma05_g24610	32.9881	-0.394499	0.473648	-0.832896	0.404904	0.452854	GSMUA_Achr5G22190_001	AP2 domain containing protein, expressed	GSMUA_Achr5P22190_001	ERF
Ma05_g24670	1058.3	0.69433	0.0944312	7.35275	1.94e-13	6.53e-13	GSMUA_Achr5G22250_001	OsSPL15 - SBP-box gene family member, expressed	GSMUA_Achr5P22250_001	SBP
Ma05_g24730	604.549	-4.75083	0.189398	-25.0838	7.46e-139	2.36e-137	GSMUA_Achr5G22310_001	helix-loop-helix DNA-binding domain containing protein, expressed	GSMUA_Achr5P22310_001	bHLH
Ma05_g24870	288.881	1.95541	0.164478	11.8886	1.36e-32	9.04e-32	GSMUA_Achr5G22460_001	CCT/B-box zinc finger protein, putative, expressed	GSMUA_Achr5P22460_001	CO-like
Ma05_g25050	255.383	3.46492	0.211569	16.3773	2.78e-60	3.32e-59	GSMUA_Achr5G22630_001	OsSPL12 - SBP-box gene family member, expressed	GSMUA_Achr5P22630_001	SBP
Ma05_g25490	20.8157	1.38781	0.738215	1.87995	0.0601146	0.0787348	GSMUA_Achr5G23110_001	MYB family transcription factor, putative, expressed	GSMUA_Achr5P23110_001	MYB
Ma05_g25630	17.2484	5.53357	1.01858	5.43262	5.55e-08	1.34e-07	GSMUA_Achr5G23240_001	MYB family transcription factor, putative, expressed	GSMUA_Achr5P23240_001	MYB
Ma05_g25680	24.1574	4.39995	0.714247	6.16026	7.26e-10	2e-09	GSMUA_Achr5G23290_001	MYB family transcription factor, putative, expressed	GSMUA_Achr5P23290_001	MYB
Ma05_g25750	2638.01	4.55569	0.0884186	51.5241	0	0	GSMUA_Achr5G23360_001	helix-loop-helix DNA-binding domain containing protein, expressed	GSMUA_Achr5P23360_001	bHLH
Ma05_g25740	9.20772	0.52424	0.914962	0.572963	0.56667	0.611989	GSMUA_Achr5G23360_001	helix-loop-helix DNA-binding domain containing protein, expressed	GSMUA_Achr5P23360_001	bHLH
Ma05_g25980	338.849	-2.40361	0.198715	-12.0958	1.11e-33	7.66e-33	GSMUA_Achr5G23620_001	no apical meristem protein, putative, expressed	GSMUA_Achr5P23620_001	NAC
Ma05_g26050	226.468	7.52713	0.562009	13.3933	6.62e-41	5.4e-40	GSMUA_Achr5G23700_001	BHLH transcription factor, putative, expressed	GSMUA_Achr5P23700_001	bHLH
Ma05_g26250	564.931	0.174476	0.115669	1.50841	0.131449	0.162642	GSMUA_Achr5G23900_001	WRKY30, expressed	GSMUA_Achr5P23900_001	WRKY
Ma05_g26280	239.225	5.65539	0.35056	16.1325	1.51e-58	1.75e-57	GSMUA_Achr5G23930_001	dof zinc finger domain containing protein, putative, expressed	GSMUA_Achr5P23930_001	Dof
Ma05_g26400	32.2839	0.887447	0.442568	2.00522	0.0449393	0.060063	GSMUA_Achr5G24060_001	AP2 domain containing protein, expressed	GSMUA_Achr5P24060_001	ERF
Ma05_g26810	13.3883	3.88262	0.863821	4.4947	6.97e-06	1.43e-05	GSMUA_Achr5G24560_001	OsMADS27 - MADS-box family gene with MIKCc type-box, expressed	GSMUA_Achr5P24560_001	MIKC_MADS
Ma05_g26820	405.063	-0.720398	0.149689	-4.81264	1.49e-06	3.23e-06	GSMUA_Achr5G24570_001	bZIP transcription factor, putative, expressed	GSMUA_Achr5P24570_001	bZIP
Ma05_g26890	52.5008	0.500318	0.346867	1.44239	0.149192	0.182755	GSMUA_Achr5G24630_001	GAGA-binding protein, putative, expressed	GSMUA_Achr5P24630_001	BBR-BPC
Ma05_g26920	541.062	-1.12095	0.123369	-9.08616	1.03e-19	4.55e-19	GSMUA_Achr5G24660_001	MYB family transcription factor, putative, expressed	GSMUA_Achr5P24660_001	MYB_related
Ma05_g26940	11.9822	-5.01482	1.28205	-3.91156	9.17e-05	0.000169235	GSMUA_Achr5G24680_001	ethylene-responsive transcription factor, putative, expressed	GSMUA_Achr5P24680_001	ERF
Ma05_g27290	10.697	-2.76178	1.04791	-2.63551	0.008401	0.0124598	GSMUA_Achr5G25030_001	TCP family transcription factor, putative, expressed	GSMUA_Achr5P25030_001	TCP
Ma05_g28000	23.7892	-3.81306	0.750273	-5.08223	3.73e-07	8.49e-07	GSMUA_Achr5G25700_001	transcription factor RF2a, putative, expressed	GSMUA_Achr5P25700_001	bZIP
Ma05_g28070	17.5552	3.89204	0.808685	4.8128	1.49e-06	3.22e-06	GSMUA_Achr5G25770_001	DUF260 domain containing protein, putative, expressed	GSMUA_Achr5P25770_001	LBD
Ma05_g28130	259.597	0.167192	0.176421	0.947684	0.34329	0.390604	GSMUA_Achr5G25810_001	G-patch domain containing protein, expressed	GSMUA_Achr5P25810_001	C2H2
Ma05_g28370	36.2164	-1.48579	0.510311	-2.91154	0.00359651	0.00558433	GSMUA_Achr5G26000_001	MYB family transcription factor, putative, expressed	GSMUA_Achr5P26000_001	MYB
Ma05_g28570	24.2616	0.755055	0.532212	1.41871	0.155983	0.190392	GSMUA_Achr5G26200_001	transcription factor, putative, expressed	GSMUA_Achr5P26200_001	bZIP
Ma05_g28810	13.0762	0.218587	0.671971	0.325293	0.74496	0.776997	GSMUA_Achr5G26430_001	ethylene-responsive protein related, putative, expressed	GSMUA_Achr5P26430_001	bHLH
Ma05_g28950	1660.73	-0.353306	0.0822159	-4.2973	1.73e-05	3.41e-05	GSMUA_Achr5G26580_001	auxin response factor, putative, expressed	GSMUA_Achr5P26580_001	ARF
Ma05_g29000	289.718	-3.67222	0.315695	-11.6322	2.83e-31	1.82e-30	GSMUA_Achr5G26640_001	no apical meristem protein, putative, expressed	GSMUA_Achr5P26640_001	NAC
Ma05_g29160	120.474	0.328029	0.25237	1.29979	0.193673	0.232	GSMUA_Achr5G26790_001	core histone H2A/H2B/H3/H4, putative, expressed	GSMUA_Achr5P26790_001	NF-YC
Ma05_g29280	90.1467	-2.2282	0.311505	-7.15303	8.49e-13	2.75e-12	GSMUA_Achr5G26880_001	OsSPL9 - SBP-box gene family member, expressed	GSMUA_Achr5P26880_001	SBP
Ma05_g29640	1026.72	-0.536053	0.107541	-4.98465	6.21e-07	1.39e-06	GSMUA_Achr5G27280_001	OsSPL6 - SBP-box gene family member, expressed	GSMUA_Achr5P27280_001	SBP
Ma05_g29650	348.216	-0.680609	0.152598	-4.46014	8.19e-06	1.67e-05	GSMUA_Achr5G27280_001	OsSPL6 - SBP-box gene family member, expressed	GSMUA_Achr5P27280_001	SBP
Ma05_g29870	295	-0.236208	0.16075	-1.46941	0.141721	0.174312	GSMUA_Achr5G27500_001	homeodomain-related, putative, expressed	GSMUA_Achr5P27500_001	G2-like
Ma05_g30040	2905.09	0.359449	0.0667636	5.3839	7.29e-08	1.74e-07	GSMUA_Achr5G27670_001	ethylene-insensitive 3, putative, expressed	GSMUA_Achr5P27670_001	EIL
Ma05_g30220	238.172	-1.23344	0.182136	-6.77209	1.27e-11	3.86e-11	GSMUA_Achr5G27850_001	AP2 domain containing protein, expressed	GSMUA_Achr5P27850_001	ERF
Ma05_g30280	1659.44	-2.29679	0.0871998	-26.3394	6.79e-153	2.39e-151	GSMUA_Achr5G27930_001	B3 DNA binding domain containing protein, putative, expressed	GSMUA_Achr5P27930_001	B3
Ma05_g30390	18.8933	1.1079	0.590054	1.87763	0.0604324	0.0791306	GSMUA_Achr5G28050_001	AP2 domain containing protein, expressed	GSMUA_Achr5P28050_001	ERF
Ma05_g30610	5455.07	-3.28707	0.068398	-48.058	0	0	GSMUA_Achr5G28260_001	zinc finger family protein, putative, expressed	GSMUA_Achr5P28260_001	C3H
Ma05_g30750	12.1205	0.753253	0.721638	1.04381	0.296573	0.341764	GSMUA_Achr5G28380_001	histone-like transcription factor and archaeal histone, putative, expressed	GSMUA_Achr5P28380_001	NF-YB
Ma05_g31160	68.9254	0.011414	0.312587	0.0365148	0.970872	0.974412	GSMUA_Achr5G28780_001	MYB family transcription factor, putative, expressed	GSMUA_Achr5P28780_001	MYB
Ma05_g31320	660.077	3.30763	0.14505	22.8034	4.24e-115	1.09e-113	GSMUA_Achr5G28940_001	MYB family transcription factor, putative, expressed	GSMUA_Achr5P28940_001	MYB
Ma05_g31440	705.701	7.735	0.381558	20.2722	2.26e-91	4.33e-90	GSMUA_Achr5G29070_001	MYB family transcription factor, putative, expressed	GSMUA_Achr5P29070_001	MYB
Ma05_g31450	70.5801	1.66483	0.337349	4.93505	8.01e-07	1.77e-06	GSMUA_Achr5G29070_001	MYB family transcription factor, putative, expressed	GSMUA_Achr5P29070_001	MYB
Ma05_g31490	12.5954	-0.331394	0.792713	-0.41805	0.675911	0.713978	GSMUA_Achr5G29110_001	dof zinc finger domain containing protein, putative, expressed	GSMUA_Achr5P29110_001	Dof
Ma05_g31750	243.408	6.51432	0.431503	15.0968	1.7e-51	1.73e-50	GSMUA_Achr5G29390_001	basic helix-loop-helix, putative, expressed	GSMUA_Achr5P29390_001	bHLH
Ma05_g32010	11.461	-2.65482	1.07144	-2.4778	0.0132195	0.0191168	GSMUA_Achr5G29650_001	bZIP transcription factor family protein, putative, expressed	GSMUA_Achr5P29650_001	bZIP
Ma06_g01760	759.139	9.07849	0.506202	17.9345	6.34e-72	9.22e-71	GSMUA_Achr6G00050_001	OsMADS14 - MADS-box family gene with MIKCc type-box, expressed	GSMUA_Achr6P00050_001	MIKC_MADS
Ma06_g01830	874.127	0.452305	0.100078	4.51955	6.2e-06	1.27e-05	GSMUA_Achr6G00130_001	transcriptional adaptor, putative, expressed	GSMUA_Achr6P00130_001	MYB_related
Ma06_g01870	257.44	-1.40153	0.195789	-7.15836	8.17e-13	2.65e-12	GSMUA_Achr6G00170_001	transcription factor, putative, expressed	GSMUA_Achr6P00170_001	bZIP
Ma06_g01940	11.9152	0.57528	0.759784	0.757162	0.448953	0.496896	GSMUA_Achr6G00240_001	AP2 domain containing protein, expressed	GSMUA_Achr6P00240_001	ERF
Ma06_g01950	91.7911	-0.877988	0.293509	-2.99135	0.00277743	0.00437532	GSMUA_Achr6G00250_001	AP2 domain containing protein, expressed	GSMUA_Achr6P00250_001	ERF
Ma06_g02360	67.6858	6.84847	0.78656	8.70687	3.12e-18	1.31e-17	GSMUA_Achr6G00650_001	MYB family transcription factor, putative, expressed	GSMUA_Achr6P00650_001	G2-like
Ma06_g02630	69.1107	-4.85069	0.541423	-8.95914	3.27e-19	1.43e-18	GSMUA_Achr6G00900_001	helix-loop-helix DNA-binding domain containing protein, expressed	GSMUA_Achr6P00900_001	bHLH
Ma06_g02700	16.6608	-1.92234	0.736163	-2.6113	0.00901981	0.0133237	GSMUA_Achr6G00960_001	heat stress transcription factor, putative, expressed	GSMUA_Achr6P00960_001	HSF
Ma06_g02760	23.9968	-1.87129	0.630149	-2.9696	0.00298184	0.00467986	GSMUA_Achr6G01020_001	zinc finger CCCH type family protein, putative, expressed	GSMUA_Achr6P01020_001	C3H
Ma06_g02820	209.043	-0.0929406	0.195624	-0.475099	0.634716	0.676219	GSMUA_Achr6G01090_001	transcription factor, putative, expressed	GSMUA_Achr6P01090_001	bZIP
Ma06_g02880	40.3417	8.06094	1.12753	7.14919	8.73e-13	2.83e-12	GSMUA_Achr6G01160_001	helix-loop-helix DNA-binding domain containing protein, expressed	GSMUA_Achr6P01160_001	bHLH
Ma06_g03010	26.1678	-1.38421	0.592707	-2.3354	0.0195225	0.0275259	GSMUA_Achr6G01270_001	growth-regulating factor, putative, expressed	GSMUA_Achr6P01270_001	GRF
Ma06_g03050	154.9	-0.429327	0.213186	-2.01387	0.0440237	0.0589217	GSMUA_Achr6G01310_001	MYB family transcription factor, putative, expressed	GSMUA_Achr6P01310_001	G2-like
Ma06_g03170	72.3279	-1.00558	0.382969	-2.62574	0.00864599	0.0128006	GSMUA_Achr6G01440_001	AP2 domain containing protein, expressed	GSMUA_Achr6P01440_001	ERF
Ma06_g03440	63.4573	2.47225	0.387866	6.37397	1.84e-10	5.26e-10	GSMUA_Achr6G01740_001	auxin response factor 19, putative, expressed	GSMUA_Achr6P01740_001	ARF
Ma06_g03480	10.8472	-1.69232	0.846253	-1.99978	0.0455241	0.0607852	GSMUA_Achr6G01770_001	no apical meristem protein, putative, expressed	GSMUA_Achr6P01770_001	NAC
Ma06_g03990	96.9761	-4.42196	0.601342	-7.35348	1.93e-13	6.49e-13	GSMUA_Achr6G02310_001	AP2 domain containing protein, expressed	GSMUA_Achr6P02310_001	ERF
Ma06_g04240	11.8257	6.32632	1.22578	5.16107	2.46e-07	5.66e-07	GSMUA_Achr6G02550_001	MYB family transcription factor, putative, expressed	GSMUA_Achr6P02550_001	MYB
Ma06_g04270	58.7423	-4.90771	0.584926	-8.39031	4.85e-17	1.93e-16	GSMUA_Achr6G02580_001	MYB family transcription factor, putative, expressed	GSMUA_Achr6P02580_001	MYB
Ma06_g04370	187.016	0.548135	0.197935	2.76927	0.00561826	0.00852128	GSMUA_Achr6G02690_001	MYB family transcription factor, putative, expressed	GSMUA_Achr6P02690_001	MYB
Ma06_g04380	288.178	0.736486	0.166551	4.42198	9.78e-06	1.97e-05	GSMUA_Achr6G02700_001	ZF-HD protein dimerisation region containing protein, expressed	GSMUA_Achr6P02700_001	ZF-HD
Ma06_g04400	8.15908	0.384527	1.06932	0.359599	0.719147	0.753769	GSMUA_Achr6G02720_001	TCP-domain protein, putative, expressed	GSMUA_Achr6P02720_001	TCP
Ma06_g04410	387.672	-0.859218	0.14767	-5.81852	5.94e-09	1.53e-08	GSMUA_Achr6G02730_001	AP2/EREBP transcription factor BABY BOOM, putative, expressed	GSMUA_Achr6P02730_001	AP2
Ma06_g04490	242.359	-4.50507	0.269425	-16.7211	9.21e-63	1.14e-61	GSMUA_Achr6G02820_001	histone-like transcription factor and archaeal histone, putative, expressed	GSMUA_Achr6P02820_001	NF-YB
Ma06_g04820	262.28	-0.122596	0.180368	-0.679698	0.496696	0.543818	GSMUA_Achr6G03200_001	no apical meristem protein, putative, expressed	GSMUA_Achr6P03200_001	NAC
Ma06_g05070	13.0476	-0.431125	0.811496	-0.531272	0.59523	0.639072	GSMUA_Achr6G03470_001	ZOS6-05 - C2H2 zinc finger protein, expressed	GSMUA_Achr6P03470_001	C2H2
Ma06_g05210	82.9029	-0.490293	0.307838	-1.5927	0.111228	0.139503	GSMUA_Achr6G03610_001	ZOS4-07 - C2H2 zinc finger protein, expressed	GSMUA_Achr6P03610_001	C2H2
Ma06_g05720	36.2704	3.18777	0.515083	6.18885	6.06e-10	1.67e-09	GSMUA_Achr6G04170_001	transcription factor like protein, putative, expressed	GSMUA_Achr6P04170_001	Trihelix
Ma06_g06000	28.7948	-4.2316	1.01635	-4.16352	3.13e-05	6.03e-05	GSMUA_Achr6G04440_001	ethylene-responsive transcription factor, putative, expressed	GSMUA_Achr6P04440_001	ERF
Ma06_g06090	179.815	-0.5388	0.204109	-2.63977	0.00829619	0.0123123	GSMUA_Achr6G04510_001	PAZ domain containing protein, putative, expressed	GSMUA_Achr6P04510_001	GATA
Ma06_g06080	181.966	-0.303167	0.216521	-1.40017	0.161462	0.19653	GSMUA_Achr6G04510_001	PAZ domain containing protein, putative, expressed	GSMUA_Achr6P04510_001	GATA
Ma06_g06280	62.58	2.68637	0.406656	6.60599	3.95e-11	1.17e-10	GSMUA_Achr6G04670_001	DUF260 domain containing protein, putative, expressed	GSMUA_Achr6P04670_001	LBD
Ma06_g06660	58.5717	-1.05345	0.346902	-3.03673	0.0023916	0.00379515	GSMUA_Achr6G05030_001	MYB family transcription factor, putative, expressed	GSMUA_Achr6P05030_001	MYB
Ma06_g06830	49.4685	6.11971	0.753419	8.12259	4.56e-16	1.74e-15	GSMUA_Achr6G05210_001	AP2 domain containing protein, expressed	GSMUA_Achr6P05210_001	ERF
Ma06_g06950	50.3256	-1.56675	0.436879	-3.58622	0.000335501	0.000584041	GSMUA_Achr6G05330_001	MYB family transcription factor, putative, expressed	GSMUA_Achr6P05330_001	G2-like
Ma06_g07110	29.8759	-0.428744	0.513316	-0.835244	0.40358	0.451513	GSMUA_Achr6G05480_001	no apical meristem protein, putative, expressed	GSMUA_Achr6P05480_001	NAC
Ma06_g07330	1830.31	-7.26232	0.319926	-22.7	4.48e-114	1.14e-112	GSMUA_Achr6G05710_001	WRKY69, expressed	GSMUA_Achr6P05710_001	WRKY
Ma06_g07490	147.769	0.0399216	0.232171	0.171949	0.863477	0.881524	GSMUA_Achr6G05850_001	myb-like DNA-binding domain containing protein, expressed	GSMUA_Achr6P05850_001	G2-like
Ma06_g07520	170.359	-3.38091	0.279595	-12.0922	1.16e-33	8e-33	GSMUA_Achr6G05880_001	WRKY1, expressed	GSMUA_Achr6P05880_001	WRKY
Ma06_g07750	422.778	2.13804	0.208279	10.2653	1.01e-24	5.36e-24	GSMUA_Achr6G06130_001	CCT/B-box zinc finger protein, putative, expressed	GSMUA_Achr6P06130_001	CO-like
Ma06_g07850	376.551	-0.206625	0.177184	-1.16616	0.243549	0.285811	GSMUA_Achr6G06240_001	expressed protein	GSMUA_Achr6P06240_001	GeBP
Ma06_g07970	17.8199	-4.33107	1.0339	-4.18904	2.8e-05	5.42e-05	GSMUA_Achr6G06360_001	WRKY72, expressed	GSMUA_Achr6P06360_001	WRKY
Ma06_g08110	282.194	0.50413	0.184624	2.73058	0.00632228	0.00952008	GSMUA_Achr6G06490_001	MYB family transcription factor, putative, expressed	GSMUA_Achr6P06490_001	MYB
Ma06_g08120	188.982	0.363299	0.196857	1.8455	0.0649653	0.0846806	GSMUA_Achr6G06510_001	AP2 domain containing protein, expressed	GSMUA_Achr6P06510_001	ERF
Ma06_g08750	20.2954	-0.712106	0.566301	-1.25747	0.208584	0.248055	GSMUA_Achr6G07100_001	E2F family transcription factor protein, putative, expressed	GSMUA_Achr6P07100_001	E2F/DP
Ma06_g08770	352.709	-0.343151	0.156247	-2.19621	0.0280772	0.0387082	GSMUA_Achr6G07120_001	CPuORF6 - conserved peptide uORF-containing transcript, expressed	GSMUA_Achr6P07120_001	bHLH
Ma06_g08780	397.713	1.49182	0.156414	9.53765	1.46e-21	6.95e-21	GSMUA_Achr6G07130_001	homeobox domain containing protein, expressed	GSMUA_Achr6P07130_001	TALE
Ma06_g08910	451.637	1.4014	0.155691	9.00121	2.23e-19	9.78e-19	GSMUA_Achr6G07260_001	MYB family transcription factor, putative, expressed	GSMUA_Achr6P07260_001	MYB
Ma06_g09030	553.974	-6.07475	0.324011	-18.7486	1.99e-78	3.19e-77	GSMUA_Achr6G07390_001	auxin response factor 7, putative, expressed	GSMUA_Achr6P07390_001	ARF
Ma06_g09260	50.3394	-6.49197	0.910082	-7.13339	9.79e-13	3.17e-12	GSMUA_Achr6G07620_001	WRKY1, expressed	GSMUA_Achr6P07620_001	WRKY
Ma06_g09410	19.8402	-6.39723	1.18843	-5.3829	7.33e-08	1.75e-07	GSMUA_Achr6G07770_001	DUF260 domain containing protein, putative, expressed	GSMUA_Achr6P07770_001	LBD
Ma06_g09580	1976.57	-1.46853	0.0948032	-15.4903	4.04e-54	4.34e-53	GSMUA_Achr6G07930_001	TCP family transcription factor, putative, expressed	GSMUA_Achr6P07930_001	TCP
Ma06_g09570	59.0717	-0.996016	0.395227	-2.52011	0.0117318	0.0170972	GSMUA_Achr6G07930_001	TCP family transcription factor, putative, expressed	GSMUA_Achr6P07930_001	TCP
Ma06_g09680	16.5039	-0.703921	0.703657	-1.00038	0.317129	0.363417	GSMUA_Achr6G08060_001	inducer of CBF expression 1, putative, expressed	GSMUA_Achr6P08060_001	bHLH
Ma06_g09750	458.566	2.67043	0.15021	17.778	1.05e-70	1.49e-69	GSMUA_Achr6G08140_001	ethylene-responsive transcription factor ERF114, putative, expressed	GSMUA_Achr6P08140_001	ERF
Ma06_g09740	15.0663	-5.48445	1.22679	-4.47056	7.8e-06	1.59e-05	GSMUA_Achr6G08140_001	ethylene-responsive transcription factor ERF114, putative, expressed	GSMUA_Achr6P08140_001	ERF
Ma06_g10240	272.284	-3.52126	0.2298	-15.3231	5.36e-53	5.61e-52	GSMUA_Achr6G08660_001	CPuORF1 - conserved peptide uORF-containing transcript, expressed	GSMUA_Achr6P08660_001	bZIP
Ma06_g10630	67.9165	-1.5452	0.339563	-4.55055	5.35e-06	1.11e-05	GSMUA_Achr6G09050_001	helix-loop-helix DNA-binding domain containing protein, expressed	GSMUA_Achr6P09050_001	bHLH
Ma06_g11140	44.067	0.550407	0.394038	1.39684	0.162463	0.197634	GSMUA_Achr6G09620_001	MYB family transcription factor, putative, expressed	GSMUA_Achr6P09620_001	MYB
Ma06_g11380	40.9955	-4.65055	0.626343	-7.42492	1.13e-13	3.84e-13	GSMUA_Achr6G09870_001	MYB family transcription factor, putative, expressed	GSMUA_Achr6P09870_001	G2-like
Ma06_g11790	286.657	1.74229	0.1653	10.5402	5.64e-26	3.11e-25	GSMUA_Achr6G10310_001	homeobox associated leucine zipper, putative, expressed	GSMUA_Achr6P10310_001	HD-ZIP
Ma06_g11880	1106.14	-0.450178	0.0915371	-4.91799	8.74e-07	1.93e-06	GSMUA_Achr6G10390_001	calmodulin-binding transcription activator, putative, expressed	GSMUA_Achr6P10390_001	CAMTA
Ma06_g11920	264.185	0.0636638	0.169429	0.375755	0.707099	0.742956	GSMUA_Achr6G10440_001	ethylene-responsive transcription factor, putative, expressed	GSMUA_Achr6P10440_001	ERF
Ma06_g12110	23.1081	-0.426531	0.559404	-0.762475	0.445777	0.493769	GSMUA_Achr6G10650_001	MYB family transcription factor, putative, expressed	GSMUA_Achr6P10650_001	MYB
Ma06_g12160	16.9452	-2.81953	0.817147	-3.45045	0.000559643	0.000951976	GSMUA_Achr6G10700_001	MYB family transcription factor, putative, expressed	GSMUA_Achr6P10700_001	MYB
Ma06_g12180	6.44724	-0.821989	1.15683	-0.710556	0.477359	0.525282	GSMUA_Achr6G10720_001	expressed protein	GSMUA_Achr6P10720_001	Dof
Ma06_g12700	275.868	-1.52514	0.198445	-7.68545	1.52e-14	5.41e-14	GSMUA_Achr6G11230_001	no apical meristem protein, putative, expressed	GSMUA_Achr6P11230_001	NAC
Ma06_g12890	59.7732	-0.11409	0.338147	-0.337397	0.735818	0.768665	GSMUA_Achr6G11410_001	GAGA-binding protein, putative, expressed	GSMUA_Achr6P11410_001	BBR-BPC
Ma06_g13300	325.663	0.664241	0.171869	3.86481	0.000111176	0.000203497	GSMUA_Achr6G11780_001	chitin-inducible gibberellin-responsive protein, putative, expressed	GSMUA_Achr6P11780_001	GRAS
Ma06_g13580	7.90968	-2.97323	1.09728	-2.70962	0.00673595	0.0101123	GSMUA_Achr6G12100_001	B3 DNA binding domain containing protein, expressed	GSMUA_Achr6P12100_001	B3
Ma06_g14230	295.154	-1.54305	0.194806	-7.92092	2.36e-15	8.69e-15	GSMUA_Achr6G12770_001	splicing factor U2AF, putative, expressed	GSMUA_Achr6P12770_001	C3H
Ma06_g14250	2258.55	-0.480097	0.0733182	-6.54813	5.83e-11	1.71e-10	GSMUA_Achr6G12770_001	splicing factor U2AF, putative, expressed	GSMUA_Achr6P12770_001	C3H
Ma06_g14470	27.2286	5.82721	0.889713	6.54953	5.77e-11	1.7e-10	GSMUA_Achr6G12930_001	MYB family transcription factor, putative, expressed	GSMUA_Achr6P12930_001	MYB
Ma06_g14510	483.503	-0.0810842	0.145102	-0.558808	0.576293	0.621242	GSMUA_Achr6G12970_001	MYB family transcription factor, putative, expressed	GSMUA_Achr6P12970_001	MYB_related
Ma06_g14590	753.089	-0.282607	0.108343	-2.60844	0.00909562	0.0134294	GSMUA_Achr6G13040_001	bZIP transcription factor domain containing protein, expressed	GSMUA_Achr6P13040_001	bZIP
Ma06_g14940	283.41	0.0257588	0.15909	0.161914	0.871374	0.888355	GSMUA_Achr6G13420_001	amino acid kinase, putative, expressed	GSMUA_Achr6P13420_001	Trihelix
Ma06_g14970	12.0287	1.32961	0.770331	1.72602	0.0843431	0.107906	GSMUA_Achr6G13450_001	homeodomain, putative, expressed	GSMUA_Achr6P13450_001	Trihelix
Ma06_g15160	105.028	-9.16361	1.10012	-8.32966	8.11e-17	3.2e-16	GSMUA_Achr6G13630_001	WRKY1, expressed	GSMUA_Achr6P13630_001	WRKY
Ma06_g15710	34.6398	-1.55637	0.476513	-3.26616	0.00109018	0.00179498	GSMUA_Achr6G14240_001	AP2 domain containing protein, expressed	GSMUA_Achr6P14240_001	ERF
Ma06_g15900	82.6968	0.456621	0.290854	1.56993	0.116431	0.145453	GSMUA_Achr6G14430_001	TCP family transcription factor, putative, expressed	GSMUA_Achr6P14430_001	TCP
Ma06_g16250	241.366	-2.2632	0.204103	-11.0885	1.43e-28	8.52e-28	GSMUA_Achr6G14750_001	B-box zinc finger family protein, putative, expressed	GSMUA_Achr6P14750_001	DBB
Ma06_g16330	156.514	0.942064	0.219578	4.29033	1.78e-05	3.51e-05	GSMUA_Achr6G14820_001	myb-related transcription activator, putative, expressed	GSMUA_Achr6P14820_001	MYB_related
Ma06_g16350	9.04939	0.834575	0.913469	0.913632	0.36091	0.408742	GSMUA_Achr6G14840_001	MYB family transcription factor, putative, expressed	GSMUA_Achr6P14840_001	MYB
Ma06_g16920	50.9703	-0.980519	0.393073	-2.4945	0.0126136	0.018294	GSMUA_Achr6G15370_001	MYB family transcription factor, putative, expressed	GSMUA_Achr6P15370_001	MYB
Ma06_g17470	3656.09	1.26145	0.0631326	19.981	8.06e-89	1.5e-87	GSMUA_Achr6G15930_001	ethylene-insensitive 3, putative, expressed	GSMUA_Achr6P15930_001	EIL
Ma06_g17510	21.5875	-0.970182	0.607514	-1.59697	0.110272	0.138394	GSMUA_Achr6G15970_001	bZIP transcription factor, putative, expressed	GSMUA_Achr6P15970_001	bZIP
Ma06_g17890	7.59576	-2.61659	1.05967	-2.46924	0.0135399	0.0195418	GSMUA_Achr6G16390_001	transcription factor FL, putative, expressed	GSMUA_Achr6P16390_001	LFY
Ma06_g17950	909.752	-0.261618	0.0979556	-2.67079	0.00756739	0.0112849	GSMUA_Achr6G16450_001	auxin response factor, putative, expressed	GSMUA_Achr6P16450_001	ARF
Ma06_g17990	102.936	-2.26269	0.30391	-7.44528	9.67e-14	3.3e-13	GSMUA_Achr6G16480_001	helix-loop-helix DNA-binding domain containing protein, expressed	GSMUA_Achr6P16480_001	bHLH
Ma06_g17980	16.1795	2.0345	0.826718	2.46094	0.0138573	0.0199662	GSMUA_Achr6G16480_001	helix-loop-helix DNA-binding domain containing protein, expressed	GSMUA_Achr6P16480_001	bHLH
Ma06_g18050	959.034	-1.30887	0.122809	-10.6577	1.6e-26	9.02e-26	GSMUA_Achr6G16560_001	no apical meristem protein, putative, expressed	GSMUA_Achr6P16560_001	NAC
Ma06_g18090	150.129	-0.0616394	0.220796	-0.279169	0.780115	0.808568	GSMUA_Achr6G16600_001	ZOS11-03 - C2H2 zinc finger protein, expressed	GSMUA_Achr6P16600_001	C2H2
Ma06_g18110	24.7382	-3.75374	0.756391	-4.9627	6.95e-07	1.55e-06	GSMUA_Achr6G16620_001	core histone H2A/H2B/H3/H4, putative, expressed	GSMUA_Achr6P16620_001	NF-YC
Ma06_g18230	326.469	-1.6063	0.173284	-9.2698	1.86e-20	8.52e-20	GSMUA_Achr6G16760_001	WRKY96, expressed	GSMUA_Achr6P16760_001	WRKY
Ma06_g18820	37.4447	-3.61506	0.533355	-6.77796	1.22e-11	3.71e-11	GSMUA_Achr6G17420_001	ZF-HD protein dimerisation region containing protein, expressed	GSMUA_Achr6P17420_001	ZF-HD
Ma06_g19050	94.1867	7.6042	0.784802	9.68933	3.35e-22	1.63e-21	GSMUA_Achr6G17670_001	no apical meristem protein, putative, expressed	GSMUA_Achr6P17670_001	NAC
Ma06_g19100	15.7252	-0.201365	0.690148	-0.291771	0.770462	0.799971	GSMUA_Achr6G17720_001	No apical meristem protein, putative, expressed	GSMUA_Achr6P17720_001	NAC
Ma06_g19230	33.0479	-0.546066	0.458077	-1.19208	0.233228	0.274769	GSMUA_Achr6G17840_001	TCP family transcription factor, putative, expressed	GSMUA_Achr6P17840_001	TCP
Ma06_g19260	12.5244	-3.14685	0.926002	-3.39832	0.00067802	0.00114183	GSMUA_Achr6G17870_001	MONOCULM 1, putative, expressed	GSMUA_Achr6P17870_001	GRAS
Ma06_g19370	22.1284	1.33241	0.627345	2.12389	0.0336794	0.0459017	GSMUA_Achr6G17990_001	ZOS4-14 - C2H2 zinc finger protein, expressed	GSMUA_Achr6P17990_001	C2H2
Ma06_g19400	38.9256	-5.37561	0.841771	-6.38607	1.7e-10	4.87e-10	GSMUA_Achr6G18020_001	ethylene-responsive transcription factor ERF114, putative, expressed	GSMUA_Achr6P18020_001	ERF
Ma06_g19490	304.06	0.396161	0.155363	2.54991	0.0107751	0.0157621	GSMUA_Achr6G18130_001	bZIP transcription factor domain containing protein, expressed	GSMUA_Achr6P18130_001	bZIP
Ma06_g19570	63.5101	0.661331	0.33569	1.97007	0.0488305	0.0648683	GSMUA_Achr6G18220_001	E2F family transcription factor protein, putative, expressed	GSMUA_Achr6P18220_001	E2F/DP
Ma06_g19660	53.9451	2.96715	0.420408	7.05778	1.69e-12	5.39e-12	GSMUA_Achr6G18320_001	B3 DNA binding domain containing protein, expressed	GSMUA_Achr6P18320_001	B3
Ma06_g20000	53.188	-1.01865	0.364221	-2.7968	0.00516117	0.00786428	GSMUA_Achr6G18670_001	OsMADS4 - MADS-box family gene with MIKCc type-box, expressed	GSMUA_Achr6P18670_001	MIKC_MADS
Ma06_g20050	1754.11	0.1812	0.0774392	2.3399	0.019289	0.0272164	GSMUA_Achr6G18720_001	No apical meristem protein, putative, expressed	GSMUA_Achr6P18720_001	NAC
Ma06_g20360	11.5147	-2.09553	0.854551	-2.4522	0.0141987	0.0204279	GSMUA_Achr6G19060_001	ZOS1-12 - C2H2 zinc finger protein, expressed	GSMUA_Achr6P19060_001	C2H2
Ma06_g20420	27.3563	-1.30151	0.542277	-2.40008	0.0163915	0.023369	GSMUA_Achr6G19120_001	ethylene-responsive protein related, putative, expressed	GSMUA_Achr6P19120_001	bHLH
Ma06_g21170	143.988	-0.570365	0.236801	-2.40862	0.0160129	0.0228523	GSMUA_Achr6G19850_001	auxin response factor, putative, expressed	GSMUA_Achr6P19850_001	ARF
Ma06_g22210	1343.11	9.41809	0.435071	21.6472	6.45e-104	1.45e-102	GSMUA_Achr6G20870_001	no apical meristem protein, putative, expressed	GSMUA_Achr6P20870_001	NAC
Ma09_g20790	8.12087	0.609539	0.891171	0.683976	0.49399	0.54116	GSMUA_Achr6G21220_001	helix-loop-helix DNA-binding domain containing protein, expressed	GSMUA_Achr6P21220_001	bHLH
Ma09_g20720	1666.67	-4.64024	0.127172	-36.4879	1.72e-291	1.57e-289	GSMUA_Achr6G21320_001	B-box zinc finger family protein, putative, expressed	GSMUA_Achr6P21320_001	DBB
Ma06_g24180	126.155	1.43271	0.233185	6.14411	8.04e-10	2.2e-09	GSMUA_Achr6G21490_001	anthocyanin regulatory Lc protein, putative, expressed	GSMUA_Achr6P21490_001	bHLH
Ma06_g24060	333.659	-1.83913	0.224442	-8.19423	2.52e-16	9.74e-16	GSMUA_Achr6G21590_001	B-box zinc finger family protein, putative, expressed	GSMUA_Achr6P21590_001	DBB
Ma06_g23650	19.3978	-0.681494	0.572314	-1.19077	0.233744	0.275338	GSMUA_Achr6G22010_001	DDT, putative, expressed	GSMUA_Achr6P22010_001	HB-other
Ma06_g23540	352.239	-3.15489	0.19962	-15.8045	2.9e-56	3.24e-55	GSMUA_Achr6G22120_001	ZF-HD protein dimerisation region containing protein, expressed	GSMUA_Achr6P22120_001	ZF-HD
Ma06_g23530	14.2773	-3.17739	0.982454	-3.23413	0.00122013	0.00200049	GSMUA_Achr6G22130_001	MYB family transcription factor, putative, expressed	GSMUA_Achr6P22130_001	MYB_related
Ma06_g23500	7.52867	-4.27337	1.29592	-3.29756	0.000975272	0.00161345	GSMUA_Achr6G22160_001	WRKY16, expressed	GSMUA_Achr6P22160_001	WRKY
Ma06_g23450	252.891	0.204236	0.18102	1.12825	0.259214	0.302442	GSMUA_Achr6G22210_001	expressed protein	GSMUA_Achr6P22210_001	VOZ
Ma06_g24590	10.2457	0.94684	0.810739	1.16787	0.242858	0.285106	GSMUA_Achr6G22280_001	OsSPL17 - SBP-box gene family member, expressed	GSMUA_Achr6P22280_001	SBP
Ma06_g23390	116.548	1.00578	0.254901	3.94575	7.96e-05	0.000147543	GSMUA_Achr6G22720_001	ethylene-responsive protein related, putative, expressed	GSMUA_Achr6P22720_001	bHLH
Ma06_g24860	54.8164	-0.0322374	0.493877	-0.0652742	0.947956	0.955085	GSMUA_Achr6G22760_001	ZOS7-05 - C2H2 zinc finger protein, expressed	GSMUA_Achr6P22760_001	C2H2
Ma06_g22520	28.3125	2.37961	0.536524	4.43523	9.2e-06	1.86e-05	GSMUA_Achr6G22920_001	WRKY23, expressed	GSMUA_Achr6P22920_001	WRKY
Ma06_g25140	124.47	1.61346	0.282276	5.71589	1.09e-08	2.77e-08	GSMUA_Achr6G23840_001	no apical meristem protein, putative, expressed	GSMUA_Achr6P23840_001	NAC
Ma06_g25560	30.2354	0.657789	0.571621	1.15074	0.249838	0.292514	GSMUA_Achr6G24230_001	ZF-HD protein dimerisation region containing protein, expressed	GSMUA_Achr6P24230_001	ZF-HD
Ma06_g25580	111.714	-1.2155	0.25983	-4.67804	2.9e-06	6.12e-06	GSMUA_Achr6G24250_001	ZOS2-09 - C2H2 zinc finger protein, expressed	GSMUA_Achr6P24250_001	C2H2
Ma06_g25670	131.028	0.0118919	0.242436	0.0490516	0.960878	0.966067	GSMUA_Achr6G24310_001	chitin-inducible gibberellin-responsive protein, putative, expressed	GSMUA_Achr6P24310_001	GRAS
Ma06_g25790	67.5088	-4.28525	0.506778	-8.45586	2.77e-17	1.12e-16	GSMUA_Achr6G24430_001	heat stress transcription factor, putative, expressed	GSMUA_Achr6P24430_001	HSF
Ma06_g26370	27.3219	-0.684088	0.524443	-1.30441	0.192094	0.230272	GSMUA_Achr6G24610_001	MYB family transcription factor, putative, expressed	GSMUA_Achr6P24610_001	MYB_related
Ma06_g26360	405.239	0.031815	0.145966	0.217961	0.827459	0.850537	GSMUA_Achr6G24610_001	MYB family transcription factor, putative, expressed	GSMUA_Achr6P24610_001	MYB_related
Ma06_g26900	32.5708	3.31253	0.538304	6.15363	7.57e-10	2.08e-09	GSMUA_Achr6G25120_001	WRKY95, expressed	GSMUA_Achr6P25120_001	WRKY
Ma06_g27170	33.7345	-0.672544	0.466987	-1.44018	0.149817	0.183476	GSMUA_Achr6G25380_001	No apical meristem protein, putative, expressed	GSMUA_Achr6P25380_001	NAC
Ma06_g27210	20.5623	-4.80629	0.902161	-5.32753	9.96e-08	2.36e-07	GSMUA_Achr6G25420_001	MYB family transcription factor, putative, expressed	GSMUA_Achr6P25420_001	MYB
Ma06_g27580	3268.9	9.66422	0.309382	31.2372	3.34e-214	1.87e-212	GSMUA_Achr6G25790_001	no apical meristem protein, putative, expressed	GSMUA_Achr6P25790_001	NAC
Ma06_g28060	217.971	-0.148156	0.259957	-0.569925	0.568729	0.614003	GSMUA_Achr6G26330_001	GATA zinc finger domain containing protein, expressed	GSMUA_Achr6P26330_001	GATA
Ma06_g28480	496.706	-0.403127	0.130975	-3.0779	0.00208463	0.00333078	GSMUA_Achr6G26760_001	tesmin/TSO1-like CXC domain containing protein, expressed	GSMUA_Achr6P26760_001	CPP
Ma06_g28540	176.862	-0.92296	0.229034	-4.02979	5.58e-05	0.000104977	GSMUA_Achr6G26840_001	transcription factor like protein, putative, expressed	GSMUA_Achr6P26840_001	Trihelix
Ma06_g28710	772.794	-0.68475	0.106452	-6.43249	1.26e-10	3.62e-10	GSMUA_Achr6G26980_001	DDT domain containing protein, putative, expressed	GSMUA_Achr6P26980_001	HB-other
Ma06_g28730	22.2045	2.43045	0.605468	4.01416	5.97e-05	0.000111915	GSMUA_Achr6G27000_001	no apical meristem protein, putative, expressed	GSMUA_Achr6P27000_001	NAC
Ma06_g28830	22.8208	-2.9335	1.54176	-1.9027	0.05708	0.0750476	GSMUA_Achr6G27090_001	WRKY16, expressed	GSMUA_Achr6P27090_001	WRKY
Ma06_g29190	97.5137	-5.39062	1.4163	-3.80613	0.00014116	0.000255699	GSMUA_Achr6G27420_001	TCP family transcription factor, putative, expressed	GSMUA_Achr6P27420_001	TCP
Ma06_g29320	428.569	0.594214	0.146942	4.04386	5.26e-05	9.91e-05	GSMUA_Achr6G27550_001	zinc finger C-x8-C-x5-C-x3-H type family protein, expressed	GSMUA_Achr6P27550_001	C3H
Ma06_g29500	92.0153	0.691081	0.305491	2.2622	0.0236851	0.0329926	GSMUA_Achr6G27750_001	HSF-type DNA-binding domain containing protein, expressed	GSMUA_Achr6P27750_001	HSF
Ma06_g29530	34.9881	-0.20283	0.475434	-0.42662	0.669656	0.708499	GSMUA_Achr6G27780_001	BHLH transcription factor, putative, expressed	GSMUA_Achr6P27780_001	bHLH
Ma06_g30420	190.858	-0.452338	0.225938	-2.00205	0.0452799	0.0604847	GSMUA_Achr6G28700_001	NIN, putative, expressed	GSMUA_Achr6P28700_001	Nin-like
Ma06_g30610	31.2702	-3.36696	1.23259	-2.7316	0.00630275	0.00949237	GSMUA_Achr6G28870_001	ZF-HD protein dimerisation region containing protein, expressed	GSMUA_Achr6P28870_001	ZF-HD
Ma06_g30800	343.881	0.942909	0.148385	6.35448	2.09e-10	5.95e-10	GSMUA_Achr6G29060_001	whirly transcription factor domain containing protein, expressed	GSMUA_Achr6P29060_001	Whirly
Ma06_g30810	44.4453	-5.23508	0.711011	-7.36287	1.8e-13	6.06e-13	GSMUA_Achr6G29070_001	auxin response factor 7, putative, expressed	GSMUA_Achr6P29070_001	ARF
Ma06_g31020	106.296	2.41394	0.308626	7.82158	5.22e-15	1.89e-14	GSMUA_Achr6G29310_001	MYB family transcription factor, putative, expressed	GSMUA_Achr6P29310_001	MYB
Ma06_g31720	129.196	0.0392427	0.238653	0.164434	0.86939	0.886653	GSMUA_Achr6G30000_001	single myb histone, putative, expressed	GSMUA_Achr6P30000_001	MYB_related
Ma06_g31760	10.6187	1.32706	0.855712	1.55083	0.120943	0.150592	GSMUA_Achr6G30050_001	no apical meristem protein, putative, expressed	GSMUA_Achr6P30050_001	NAC
Ma06_g31880	164.225	7.54057	0.613003	12.301	8.94e-35	6.3e-34	GSMUA_Achr6G30180_001	homeobox associated leucine zipper, putative, expressed	GSMUA_Achr6P30180_001	HD-ZIP
Ma06_g32210	187.244	-1.07153	0.202978	-5.27904	1.3e-07	3.05e-07	GSMUA_Achr6G30550_001	bZIP transcription factor, putative, expressed	GSMUA_Achr6P30550_001	bZIP
Ma06_g32230	6.57349	-1.85593	1.2067	-1.53802	0.124045	0.154138	GSMUA_Achr6G30570_001	no apical meristem protein, putative, expressed	GSMUA_Achr6P30570_001	NAC
Ma06_g32310	61.6142	7.66842	1.04084	7.3675	1.74e-13	5.86e-13	GSMUA_Achr6G30650_001	ZF-HD homeobox protein, putative, expressed	GSMUA_Achr6P30650_001	ZF-HD
Ma06_g32530	16.636	-5.64507	1.17096	-4.8209	1.43e-06	3.1e-06	GSMUA_Achr6G30830_001	MYB family transcription factor, putative, expressed	GSMUA_Achr6P30830_001	MYB
Ma06_g32580	17.33	0.22692	0.687372	0.330127	0.741304	0.773886	GSMUA_Achr6G30870_001	AP2-like ethylene-responsive transcription factor AINTEGUMENTA, putative, expressed	GSMUA_Achr6P30870_001	AP2
Ma06_g32780	781.634	4.70078	0.180336	26.0668	8.68e-150	2.99e-148	GSMUA_Achr6G31080_001	YABBY domain containing protein, putative, expressed	GSMUA_Achr6P31080_001	YABBY
Ma06_g32960	495.907	-1.94883	0.14722	-13.2376	5.32e-40	4.26e-39	GSMUA_Achr6G31260_001	single myb histone, putative, expressed	GSMUA_Achr6P31260_001	MYB_related
Ma06_g33040	59.3565	-0.234627	0.416409	-0.563452	0.573127	0.61825	GSMUA_Achr6G31350_001	no apical meristem protein, putative, expressed	GSMUA_Achr6P31350_001	NAC
Ma06_g33060	132.647	-0.468475	0.234535	-1.99747	0.0457746	0.0611035	GSMUA_Achr6G31370_001	phytochrome-interacting factor 4, putative, expressed	GSMUA_Achr6P31370_001	bHLH
Ma06_g33100	98.6461	-1.29881	0.289308	-4.48937	7.14e-06	1.46e-05	GSMUA_Achr6G31410_001	MYB family transcription factor, putative, expressed	GSMUA_Achr6P31410_001	MYB
Ma06_g33270	1346.27	-1.01603	0.0887845	-11.4438	2.53e-30	1.58e-29	GSMUA_Achr6G31580_001	cbbY protein-related, putative, expressed	GSMUA_Achr6P31580_001	NAC
Ma06_g33400	178.815	-3.52591	0.304834	-11.5666	6.08e-31	3.88e-30	GSMUA_Achr6G31710_001	homeobox associated leucine zipper, putative, expressed	GSMUA_Achr6P31710_001	HD-ZIP
Ma06_g33430	235.131	9.23348	0.842337	10.9617	5.84e-28	3.42e-27	GSMUA_Achr6G31740_001	MYB family transcription factor, putative, expressed	GSMUA_Achr6P31740_001	MYB
Ma06_g33440	1046.11	-0.993359	0.122198	-8.12906	4.33e-16	1.65e-15	GSMUA_Achr6G31740_001	MYB family transcription factor, putative, expressed	GSMUA_Achr6P31740_001	MYB
Ma06_g33870	120.184	0.281234	0.307121	0.915713	0.359818	0.407578	GSMUA_Achr6G32220_001	Myb transcription factor, putative, expressed	GSMUA_Achr6P32220_001	G2-like
Ma06_g33890	924.827	-2.27072	0.159869	-14.2037	8.7e-46	7.87e-45	GSMUA_Achr6G32240_001	expressed protein	GSMUA_Achr6P32240_001	Dof
Ma06_g33960	134.036	-5.6113	1.0711	-5.23883	1.62e-07	3.77e-07	GSMUA_Achr6G32290_001	no apical meristem protein, putative, expressed	GSMUA_Achr6P32290_001	NAC
Ma06_g33980	211.619	-1.02064	0.218577	-4.66946	3.02e-06	6.37e-06	GSMUA_Achr6G32320_001	No apical meristem protein, putative, expressed	GSMUA_Achr6P32320_001	NAC
Ma06_g33990	1515.42	-2.92311	0.0995644	-29.359	1.83e-189	8.65e-188	GSMUA_Achr6G32330_001	NAC domain transcription factor, putative, expressed	GSMUA_Achr6P32330_001	NAC
Ma06_g34190	77.2232	0.789164	0.31745	2.48595	0.0129208	0.0187106	GSMUA_Achr6G32530_001	bZIP transcription factor family protein, putative, expressed	GSMUA_Achr6P32530_001	bZIP
Ma06_g34370	2060.28	-3.62338	0.0904436	-40.0624	0	0	GSMUA_Achr6G32720_001	WRKY24, expressed	GSMUA_Achr6P32720_001	WRKY
Ma06_g34430	131.535	-1.27659	0.246877	-5.17095	2.33e-07	5.37e-07	GSMUA_Achr6G32780_001	AP2 domain containing protein, expressed	GSMUA_Achr6P32780_001	ERF
Ma06_g34580	6061.61	-2.39588	0.0659638	-36.3211	7.53e-289	6.78e-287	GSMUA_Achr6G32910_001	zinc finger family protein, putative, expressed	GSMUA_Achr6P32910_001	C3H
Ma06_g34660	895.965	-1.39715	0.108226	-12.9095	3.98e-38	3.04e-37	GSMUA_Achr6G32970_001	MYB family transcription factor, putative, expressed	GSMUA_Achr6P32970_001	MYB
Ma06_g35430	507.225	2.62075	0.144327	18.1584	1.1e-73	1.64e-72	GSMUA_Achr6G33470_001	MYB family transcription factor, putative, expressed	GSMUA_Achr6P33470_001	MYB
Ma06_g35420	74.1464	0.359452	0.34301	1.04793	0.294669	0.339847	GSMUA_Achr6G33470_001	MYB family transcription factor, putative, expressed	GSMUA_Achr6P33470_001	MYB
Ma06_g35570	551.231	-2.26401	0.127812	-17.7135	3.3e-70	4.62e-69	GSMUA_Achr6G33620_001	MYB family transcription factor, putative, expressed	GSMUA_Achr6P33620_001	MYB
Ma06_g36050	55.2783	-2.50981	0.427036	-5.87728	4.17e-09	1.09e-08	GSMUA_Achr6G34090_001	ZOS1-16 - C2H2 zinc finger protein, expressed	GSMUA_Achr6P34090_001	GRAS
Ma06_g36140	17.5149	0.295707	0.59598	0.496169	0.619776	0.662587	GSMUA_Achr6G34180_001	dof zinc finger domain containing protein, putative, expressed	GSMUA_Achr6P34180_001	Dof
Ma06_g36260	11.6123	-1.24852	0.927548	-1.34604	0.178289	0.215253	GSMUA_Achr6G34310_001	ZOS1-14 - C2H2 zinc finger protein, expressed	GSMUA_Achr6P34310_001	C2H2
Ma06_g36350	171.941	-1.2736	0.234514	-5.43081	5.61e-08	1.35e-07	GSMUA_Achr6G34420_001	AP2 domain containing protein, expressed	GSMUA_Achr6P34420_001	AP2
Ma06_g36390	389.063	1.31074	0.153319	8.54915	1.24e-17	5.07e-17	GSMUA_Achr6G34460_001	GAGA-binding protein, putative, expressed	GSMUA_Achr6P34460_001	BBR-BPC
Ma06_g36480	330.47	0.638963	0.154541	4.13457	3.56e-05	6.81e-05	GSMUA_Achr6G34550_001	GRAS family transcription factor domain containing protein, expressed	GSMUA_Achr6P34550_001	GRAS
Ma06_g36470	41.8385	-0.571343	0.440989	-1.29559	0.195115	0.233508	GSMUA_Achr6G34550_001	GRAS family transcription factor domain containing protein, expressed	GSMUA_Achr6P34550_001	GRAS
Ma06_g36610	211.97	-0.269696	0.238023	-1.13307	0.257185	0.300337	GSMUA_Achr6G34680_001	MYB family transcription factor, putative, expressed	GSMUA_Achr6P34680_001	G2-like
Ma06_g36780	266.414	1.95427	0.197545	9.89278	4.47e-23	2.25e-22	GSMUA_Achr6G34870_001	WRKY3, expressed	GSMUA_Achr6P34870_001	WRKY
Ma06_g36790	59.8797	1.05223	0.350176	3.00486	0.00265702	0.00419451	GSMUA_Achr6G34890_001	ZOS2-13 - C2H2 zinc finger protein, expressed	GSMUA_Achr6P34890_001	C2H2
Ma06_g37360	783.064	-1.76757	0.112227	-15.75	6.87e-56	7.62e-55	GSMUA_Achr6G35500_001	histone-like transcription factor and archaeal histone, putative, expressed	GSMUA_Achr6P35500_001	NF-YB
Ma06_g37460	209.16	8.43396	0.713238	11.8249	2.9e-32	1.92e-31	GSMUA_Achr6G35600_001	expressed protein	GSMUA_Achr6P35600_001	B3
Ma06_g37950	90.4288	-0.91541	0.279344	-3.277	0.00104916	0.00173004	GSMUA_Achr6G36080_001	FAR1 family protein, expressed	GSMUA_Achr6P36080_001	FAR1
Ma06_g38080	414.591	-1.05431	0.142411	-7.40327	1.33e-13	4.5e-13	GSMUA_Achr6G36180_001	transcription factor BIM2, putative, expressed	GSMUA_Achr6P36180_001	bHLH
Ma06_g38370	133.768	1.48104	0.264314	5.60335	2.1e-08	5.24e-08	GSMUA_Achr6G36450_001	homeobox associated leucine zipper, putative, expressed	GSMUA_Achr6P36450_001	HD-ZIP
Ma06_g38380	24.7404	1.81411	0.536339	3.3824	0.000718552	0.00120744	GSMUA_Achr6G36470_001	TCP-domain protein, putative, expressed	GSMUA_Achr6P36470_001	TCP
Ma06_g38460	7.56943	1.18094	1.03393	1.14218	0.253377	0.296247	GSMUA_Achr6G36550_001	no apical meristem protein, putative, expressed	GSMUA_Achr6P36550_001	NAC
Ma06_g38750	143.261	-1.51592	0.245712	-6.16951	6.85e-10	1.88e-09	GSMUA_Achr6G36740_001	scarecrow transcription factor family protein, putative, expressed	GSMUA_Achr6P36740_001	GRAS
Ma06_g38880	22.8976	2.14786	0.66278	3.24068	0.00119246	0.00195703	GSMUA_Achr6G36930_001	myb-like DNA-binding domain containing protein, putative, expressed	GSMUA_Achr6P36930_001	MYB
Ma06_g38940	20.6319	2.21474	0.663204	3.33946	0.000839409	0.00139994	GSMUA_Achr6G36980_001	auxin response factor, putative, expressed	GSMUA_Achr6P36980_001	ARF
Ma07_g00090	407.632	-1.88889	0.14449	-13.0728	4.71e-39	3.69e-38	GSMUA_Achr7G00120_001	B3 DNA binding domain containing protein, putative, expressed	GSMUA_Achr7P00120_001	B3
Ma07_g00440	153.205	9.13631	0.970799	9.41112	4.91e-21	2.3e-20	GSMUA_Achr7G00460_001	OsMADS14 - MADS-box family gene with MIKCc type-box, expressed	GSMUA_Achr7P00460_001	MIKC_MADS
Ma07_g00570	59.0604	-0.153143	0.40595	-0.377247	0.70599	0.741975	GSMUA_Achr7G00580_001	WRKY3, expressed	GSMUA_Achr7P00580_001	WRKY
Ma07_g00600	28.5587	-3.1652	0.669399	-4.72842	2.26e-06	4.83e-06	GSMUA_Achr7G00610_001	WRKY81, expressed	GSMUA_Achr7P00610_001	WRKY
Ma07_g00960	405.171	0.958655	0.138263	6.93357	4.1e-12	1.28e-11	GSMUA_Achr7G00950_001	LSD1 zinc finger domain containing protein, expressed	GSMUA_Achr7P00950_001	LSD
Ma07_g01070	24.0336	6.57619	1.06417	6.17962	6.43e-10	1.77e-09	GSMUA_Achr7G01060_001	START domain containing protein, expressed	GSMUA_Achr7P01060_001	HD-ZIP
Ma07_g01080	336.119	0.00605762	0.201299	0.0300926	0.975993	0.978699	GSMUA_Achr7G01070_001	nuclear transcription factor Y subunit, putative, expressed	GSMUA_Achr7P01070_001	NF-YA
Ma07_g01090	553.931	1.23759	0.145612	8.49921	1.91e-17	7.75e-17	GSMUA_Achr7G01090_001	single myb histone, putative, expressed	GSMUA_Achr7P01090_001	MYB_related
Ma07_g01160	440.255	-0.592522	0.141754	-4.17992	2.92e-05	5.64e-05	GSMUA_Achr7G01160_001	TCP family transcription factor, putative, expressed	GSMUA_Achr7P01160_001	TCP
Ma07_g01350	508.604	3.08259	0.14226	21.6687	4.05e-104	9.16e-103	GSMUA_Achr7G01330_001	YABBY domain containing protein, putative, expressed	GSMUA_Achr7P01330_001	YABBY
Ma07_g01660	150.985	0.387621	0.220922	1.75456	0.0793347	0.101983	GSMUA_Achr7G01650_001	GATA transcription factor 25, putative, expressed	GSMUA_Achr7P01650_001	GATA
Ma07_g01740	223.946	0.178882	0.174008	1.02801	0.303945	0.349654	GSMUA_Achr7G01750_001	bHLH transcription factor, putative, expressed	GSMUA_Achr7P01750_001	bHLH
Ma07_g01990	10.0022	5.1041	1.22187	4.17727	2.95e-05	5.7e-05	GSMUA_Achr7G02020_001	OsSPL17 - SBP-box gene family member, expressed	GSMUA_Achr7P02020_001	SBP
Ma07_g02290	36.2218	-0.418069	0.431982	-0.967793	0.333148	0.380071	GSMUA_Achr7G02330_001	growth regulating factor protein, putative, expressed	GSMUA_Achr7P02330_001	GRF
Ma07_g02340	29.3114	-1.3965	0.519037	-2.69055	0.00713333	0.0106715	GSMUA_Achr7G02380_001	homeobox associated leucine zipper, putative, expressed	GSMUA_Achr7P02380_001	HD-ZIP
Ma07_g02470	198.518	-0.899296	0.189265	-4.75151	2.02e-06	4.33e-06	GSMUA_Achr7G02510_001	MYB family transcription factor, putative, expressed	GSMUA_Achr7P02510_001	MYB_related
Ma07_g02720	9.99741	-3.2936	1.06013	-3.1068	0.00189123	0.00303518	GSMUA_Achr7G02680_001	TCP family transcription factor, putative, expressed	GSMUA_Achr7P02680_001	TCP
Ma07_g02820	163.573	0.988582	0.219703	4.49962	6.81e-06	1.39e-05	GSMUA_Achr7G02770_001	BHLH transcription factor, putative, expressed	GSMUA_Achr7P02770_001	bHLH
Ma07_g02850	172.64	0.0285929	0.210542	0.135806	0.891975	0.906457	GSMUA_Achr7G02790_001	zinc finger C-x8-C-x5-C-x3-H type family protein, expressed	GSMUA_Achr7P02790_001	C3H
Ma07_g03740	2263.25	-4.09097	0.369233	-11.0796	1.57e-28	9.4e-28	GSMUA_Achr7G03640_001	ethylene-responsive transcription factor ERF114, putative, expressed	GSMUA_Achr7P03640_001	ERF
Ma07_g03940	337.955	-0.814538	0.176546	-4.61375	3.95e-06	8.27e-06	GSMUA_Achr7G03840_001	E2F-related protein, putative, expressed	GSMUA_Achr7P03840_001	bZIP
Ma07_g04160	52.8122	1.79312	0.399353	4.49006	7.12e-06	1.46e-05	GSMUA_Achr7G04050_001	homeobox domain containing protein, expressed	GSMUA_Achr7P04050_001	WOX
Ma07_g04300	624.491	0.850553	0.111174	7.65065	2e-14	7.06e-14	GSMUA_Achr7G04180_001	basic helix-loop-helix DND-binding domain containing protein, expressed	GSMUA_Achr7P04180_001	bHLH
Ma07_g04290	194.129	-1.2032	0.219521	-5.48103	4.23e-08	1.03e-07	GSMUA_Achr7G04180_001	basic helix-loop-helix DND-binding domain containing protein, expressed	GSMUA_Achr7P04180_001	bHLH
Ma07_g04690	26.1975	0.390883	0.575722	0.678944	0.497174	0.544247	GSMUA_Achr7G04600_001	ZOS10-07 - C2H2 zinc finger protein, expressed	GSMUA_Achr7P04600_001	C2H2
Ma07_g04710	480.988	-2.31026	0.175826	-13.1395	1.96e-39	1.55e-38	GSMUA_Achr7G04610_001	expressed protein	GSMUA_Achr7P04610_001	Trihelix
Ma07_g04700	181.23	0.805244	0.210363	3.82788	0.000129249	0.000234796	GSMUA_Achr7G04610_001	expressed protein	GSMUA_Achr7P04610_001	Trihelix
Ma07_g04800	504.114	0.425284	0.13268	3.20535	0.001349	0.00220124	GSMUA_Achr7G04710_001	LSD1 zinc finger domain containing protein, expressed	GSMUA_Achr7P04710_001	LSD
Ma07_g04810	608.339	1.51195	0.120456	12.5519	3.88e-36	2.82e-35	GSMUA_Achr7G04720_001	transcription factor MYC7E, putative, expressed	GSMUA_Achr7P04720_001	bHLH
Ma07_g04930	96.8971	-5.04993	0.471385	-10.713	8.85e-27	5.01e-26	GSMUA_Achr7G04840_001	transcription factor TF2, putative, expressed	GSMUA_Achr7P04840_001	Trihelix
Ma07_g05120	739.933	11.9579	1.08274	11.0441	2.34e-28	1.39e-27	GSMUA_Achr7G05010_001	OsSPL10 - SBP-box gene family member, expressed	GSMUA_Achr7P05010_001	SBP
Ma07_g05260	1381.48	-1.54184	0.0926481	-16.6418	3.47e-62	4.25e-61	GSMUA_Achr7G05170_001	homeobox protein knotted-1, putative, expressed	GSMUA_Achr7P05170_001	TALE
Ma07_g05300	136.232	-5.63804	0.876928	-6.42931	1.28e-10	3.7e-10	GSMUA_Achr7G05200_001	WRKY28, expressed	GSMUA_Achr7P05200_001	WRKY
Ma07_g05490	75.3439	-3.14308	0.392946	-7.99876	1.26e-15	4.69e-15	GSMUA_Achr7G05410_001	AP2 domain containing protein, expressed	GSMUA_Achr7P05410_001	ERF
Ma07_g05780	36.487	-2.43681	0.510187	-4.7763	1.79e-06	3.84e-06	GSMUA_Achr7G05680_001	MYB family transcription factor, putative, expressed	GSMUA_Achr7P05680_001	MYB
Ma07_g06000	1365.72	-6.52445	0.263922	-24.7211	6.34e-135	1.94e-133	GSMUA_Achr7G05900_001	dehydration-responsive element-binding protein, putative, expressed	GSMUA_Achr7P05900_001	ERF
Ma07_g06080	17.9201	2.88048	0.717874	4.01251	6.01e-05	0.000112651	GSMUA_Achr7G05980_001	no apical meristem protein, putative, expressed	GSMUA_Achr7P05980_001	NAC
Ma07_g06300	323.994	0.572521	0.154124	3.71469	0.000203453	0.000362344	GSMUA_Achr7G06180_001	Myb-like DNA-binding domain containing protein, putative, expressed	GSMUA_Achr7P06180_001	G2-like
Ma07_g06450	73.7456	-5.12556	0.527395	-9.71864	2.51e-22	1.23e-21	GSMUA_Achr7G06330_001	BHLH transcription factor, putative, expressed	GSMUA_Achr7P06330_001	bHLH
Ma07_g06480	10.7009	-5.57322	1.26373	-4.41015	1.03e-05	2.08e-05	GSMUA_Achr7G06370_001	Myb-like DNA-binding domain containing protein, putative, expressed	GSMUA_Achr7P06370_001	G2-like
Ma07_g06520	397.497	-0.480671	0.139855	-3.43692	0.000588368	0.000998022	GSMUA_Achr7G06400_001	ENT domain containing protein, expressed	GSMUA_Achr7P06400_001	C3H
Ma07_g06510	478.367	0.195583	0.131209	1.49062	0.136062	0.167963	GSMUA_Achr7G06400_001	ENT domain containing protein, expressed	GSMUA_Achr7P06400_001	C3H
Ma07_g06930	320.647	-4.69226	0.25239	-18.5913	3.78e-77	5.95e-76	GSMUA_Achr7G06880_001	MYB family transcription factor, putative, expressed	GSMUA_Achr7P06880_001	MYB_related
Ma07_g06960	1739.23	-2.54092	0.0888186	-28.6079	5.35e-180	2.34e-178	GSMUA_Achr7G06910_001	AP2 domain containing protein, expressed	GSMUA_Achr7P06910_001	ERF
Ma07_g07000	294.556	-5.08967	0.26605	-19.1305	1.41e-81	2.36e-80	GSMUA_Achr7G06950_001	homeobox associated leucine zipper, putative, expressed	GSMUA_Achr7P06950_001	HD-ZIP
Ma07_g07300	22.4556	1.43366	0.552831	2.5933	0.00950606	0.0139966	GSMUA_Achr7G07280_001	basic helix-loop-helix, putative, expressed	GSMUA_Achr7P07280_001	bHLH
Ma07_g07490	61.195	0.209221	0.369368	0.56643	0.571101	0.616249	GSMUA_Achr7G07490_001	ZOS7-05 - C2H2 zinc finger protein, expressed	GSMUA_Achr7P07490_001	C2H2
Ma07_g07640	1474.79	-1.05469	0.109045	-9.67211	3.96e-22	1.93e-21	GSMUA_Achr7G07650_001	bZIP transcription factor domain containing protein, expressed	GSMUA_Achr7P07650_001	bZIP
Ma07_g07800	1060.76	3.91558	0.124182	31.5309	3.28e-218	1.88e-216	GSMUA_Achr7G07830_001	YABBY domain containing protein, putative, expressed	GSMUA_Achr7P07830_001	YABBY
Ma07_g07830	96.6826	-3.44998	0.337762	-10.2142	1.71e-24	9.02e-24	GSMUA_Achr7G07860_001	nuclear transcription factor Y subunit, putative, expressed	GSMUA_Achr7P07860_001	NF-YA
Ma07_g07990	140.831	-1.30964	0.237966	-5.5035	3.72e-08	9.11e-08	GSMUA_Achr7G08020_001	LSD1 zinc finger domain containing protein, expressed	GSMUA_Achr7P08020_001	LSD
Ma07_g08350	768.121	-0.485579	0.109527	-4.43344	9.27e-06	1.88e-05	GSMUA_Achr7G08370_001	homeobox domain containing protein, expressed	GSMUA_Achr7P08370_001	HB-other
Ma07_g08360	469.933	0.319425	0.147131	2.17103	0.0299292	0.0410914	GSMUA_Achr7G08370_001	homeobox domain containing protein, expressed	GSMUA_Achr7P08370_001	HB-other
Ma00_g01930	42.6746	-2.54681	0.447648	-5.68931	1.28e-08	3.23e-08	GSMUA_Achr7G08720_001	GATA transcription factor 25, putative, expressed	GSMUA_Achr7P08720_001	GATA
Ma00_g01900	303.487	9.5938	0.836677	11.4665	1.94e-30	1.22e-29	GSMUA_Achr7G08750_001	OsSPL10 - SBP-box gene family member, expressed	GSMUA_Achr7P08750_001	SBP
Ma07_g08670	19.0939	-0.654016	0.620846	-1.05343	0.292145	0.337414	GSMUA_Achr7G08840_001	pectate lyase precursor, putative, expressed	GSMUA_Achr7P08840_001	HD-ZIP
Ma07_g08910	6.90759	-5.07938	1.34091	-3.78801	0.000151859	0.000274138	GSMUA_Achr7G09080_001	helix-loop-helix DNA-binding domain containing protein, expressed	GSMUA_Achr7P09080_001	bHLH
Ma07_g08990	262.402	0.902379	0.170015	5.30765	1.11e-07	2.62e-07	GSMUA_Achr7G09150_001	ZOS1-04 - C2H2 zinc finger protein, expressed	GSMUA_Achr7P09150_001	C2H2
Ma07_g09150	158.437	-3.14758	0.295393	-10.6556	1.64e-26	9.22e-26	GSMUA_Achr7G09340_001	zinc finger/CCCH transcription factor, putative, expressed	GSMUA_Achr7P09340_001	C3H
Ma07_g09290	30.6001	6.90121	1.06141	6.5019	7.93e-11	2.32e-10	GSMUA_Achr7G09450_001	AP2 domain containing protein, expressed	GSMUA_Achr7P09450_001	ERF
Ma07_g09530	148.123	0.510326	0.227764	2.24059	0.0250528	0.0347659	GSMUA_Achr7G09680_001	WRKY7, expressed	GSMUA_Achr7P09680_001	WRKY
Ma07_g09800	96.8693	-0.426337	0.262935	-1.62145	0.104921	0.132149	GSMUA_Achr7G09980_001	bZIP transcription factor domain containing protein, expressed	GSMUA_Achr7P09980_001	bZIP
Ma07_g10340	990.041	5.54579	0.174055	31.8623	8.89e-223	5.36e-221	GSMUA_Achr7G10520_001	MYB family transcription factor, putative, expressed	GSMUA_Achr7P10520_001	MYB
Ma07_g10330	154.405	2.2614	0.23849	9.48215	2.49e-21	1.17e-20	GSMUA_Achr7G10520_001	MYB family transcription factor, putative, expressed	GSMUA_Achr7P10520_001	MYB
Ma07_g10540	220.939	-1.54316	0.217566	-7.09282	1.31e-12	4.22e-12	GSMUA_Achr7G10740_001	basic helix-loop-helix, putative, expressed	GSMUA_Achr7P10740_001	bHLH
Ma07_g10700	67.8206	0.200389	0.366782	0.546343	0.58483	0.629614	GSMUA_Achr7G10910_001	ethylene-responsive protein related, putative, expressed	GSMUA_Achr7P10910_001	bHLH
Ma07_g10770	293.178	-2.63939	0.209286	-12.6114	1.83e-36	1.34e-35	GSMUA_Achr7G10980_001	one zinc finger protein, putative, expressed	GSMUA_Achr7P10980_001	VOZ
Ma07_g10790	37.2081	-6.14464	0.924837	-6.64403	3.05e-11	9.09e-11	GSMUA_Achr7G11000_001	auxin response factor, putative, expressed	GSMUA_Achr7P11000_001	ARF
Ma07_g10820	712.126	-7.70938	0.356898	-21.6011	1.75e-103	3.93e-102	GSMUA_Achr7G11040_001	myb-like DNA-binding domain containing protein, expressed	GSMUA_Achr7P11040_001	G2-like
Ma07_g11090	61.2412	-0.848282	0.342739	-2.47501	0.0133233	0.0192538	GSMUA_Achr7G11310_001	homeobox and START domains containing protein, putative, expressed	GSMUA_Achr7P11310_001	HD-ZIP
Ma07_g11100	72.1064	1.15546	0.324307	3.56285	0.000366851	0.000635687	GSMUA_Achr7G11320_001	expressed protein	GSMUA_Achr7P11320_001	MYB
Ma07_g11110	17.3796	-0.0906071	0.619298	-0.146306	0.88368	0.89938	GSMUA_Achr7G11320_001	expressed protein	GSMUA_Achr7P11320_001	MYB
Ma07_g11300	384.324	2.53624	0.15501	16.3618	3.59e-60	4.27e-59	GSMUA_Achr7G11500_001	no apical meristem protein, putative, expressed	GSMUA_Achr7P11500_001	NAC
Ma07_g11370	106.87	4.99657	0.44118	11.3255	9.81e-30	6.05e-29	GSMUA_Achr7G11580_001	bHLH family protein, putative, expressed	GSMUA_Achr7P11580_001	bHLH
Ma07_g11540	1251.16	1.8585	0.0966088	19.2373	1.8e-82	3.07e-81	GSMUA_Achr7G11760_001	homeobox associated leucine zipper, putative, expressed	GSMUA_Achr7P11760_001	HD-ZIP
Ma07_g11550	1048.2	-0.239217	0.0937505	-2.55163	0.010722	0.0156926	GSMUA_Achr7G11760_001	homeobox associated leucine zipper, putative, expressed	GSMUA_Achr7P11760_001	HD-ZIP
Ma07_g11720	77.3876	7.69688	0.877362	8.77276	1.74e-18	7.39e-18	GSMUA_Achr7G11950_001	ZOS1-08 - C2H2 zinc finger protein, expressed	GSMUA_Achr7P11950_001	C2H2
Ma07_g11850	10.2233	1.79595	0.790839	2.27094	0.0231507	0.0322856	GSMUA_Achr7G12070_001	helix-loop-helix DNA-binding domain containing protein, expressed	GSMUA_Achr7P12070_001	bHLH
Ma07_g12240	826.3	-0.903085	0.110042	-8.20674	2.27e-16	8.8e-16	GSMUA_Achr7G12440_001	NF-X1-type zinc finger protein, putative, expressed	GSMUA_Achr7P12440_001	NF-X1
Ma07_g12330	15.3247	-3.9939	0.958245	-4.16794	3.07e-05	5.92e-05	GSMUA_Achr7G12520_001	MYB family transcription factor, putative, expressed	GSMUA_Achr7P12520_001	MYB
Ma07_g12370	962.384	-1.03172	0.112422	-9.17722	4.42e-20	1.99e-19	GSMUA_Achr7G12560_001	CCT/B-box zinc finger protein, putative, expressed	GSMUA_Achr7P12560_001	CO-like
Ma07_g12570	2031.68	-2.45251	0.0878558	-27.9151	1.75e-171	7.18e-170	GSMUA_Achr7G12740_001	homeobox associated leucine zipper, putative, expressed	GSMUA_Achr7P12740_001	HD-ZIP
Ma07_g12620	136.378	3.97372	0.387962	10.2426	1.28e-24	6.76e-24	GSMUA_Achr7G12790_001	helix-loop-helix DNA-binding protein, putative, expressed	GSMUA_Achr7P12790_001	bHLH
Ma07_g13200	19.7003	2.55625	0.714219	3.57908	0.000344808	0.000599626	GSMUA_Achr7G13310_001	WRKY102, expressed	GSMUA_Achr7P13310_001	WRKY
Ma07_g13500	436.793	-2.14338	0.156994	-13.6527	1.95e-42	1.64e-41	GSMUA_Achr7G13620_001	zinc finger/CCCH transcription factor, putative, expressed	GSMUA_Achr7P13620_001	C3H
Ma07_g13760	27.0563	-3.00353	0.610436	-4.9203	8.64e-07	1.91e-06	GSMUA_Achr7G13880_001	MYB family transcription factor, putative, expressed	GSMUA_Achr7P13880_001	G2-like
Ma07_g14030	1486.72	-7.78689	0.395689	-19.6793	3.24e-86	5.8e-85	GSMUA_Achr7G14140_001	WRKY74, expressed	GSMUA_Achr7P14140_001	WRKY
Ma07_g14220	54.6765	-7.31906	1.057	-6.92436	4.38e-12	1.36e-11	GSMUA_Achr7G14300_001	WRKY39, expressed	GSMUA_Achr7P14300_001	WRKY
Ma07_g14360	84.4731	-0.780722	0.329006	-2.37297	0.0176458	0.0250429	GSMUA_Achr7G14450_001	ethylene-responsive protein related, putative, expressed	GSMUA_Achr7P14450_001	bHLH
Ma07_g14560	335.001	1.32581	0.166101	7.98195	1.44e-15	5.37e-15	GSMUA_Achr7G14640_001	helix-loop-helix DNA-binding domain containing protein, expressed	GSMUA_Achr7P14640_001	bHLH
Ma07_g14710	11.4596	1.04915	0.771595	1.35972	0.173919	0.210408	GSMUA_Achr7G14780_001	ZOS1-05 - C2H2 zinc finger protein, expressed	GSMUA_Achr7P14780_001	C2H2
Ma07_g14800	17.2611	6.86671	1.18896	5.7754	7.68e-09	1.97e-08	GSMUA_Achr7G14860_001	homeobox domain containing protein, expressed	GSMUA_Achr7P14860_001	WOX
Ma07_g14830	79.3745	1.52188	0.316178	4.81338	1.48e-06	3.21e-06	GSMUA_Achr7G14890_001	MYB family transcription factor, putative, expressed	GSMUA_Achr7P14890_001	MYB_related
Ma07_g14900	24.5998	-3.30222	0.633303	-5.21428	1.85e-07	4.29e-07	GSMUA_Achr7G14960_001	homeodomain protein, putative, expressed	GSMUA_Achr7P14960_001	TALE
Ma07_g14990	37.2817	-0.396961	0.478814	-0.82905	0.407076	0.455023	GSMUA_Achr7G15060_001	WRKY17, expressed	GSMUA_Achr7P15060_001	WRKY
Ma07_g15010	189.827	1.0131	0.21725	4.66328	3.11e-06	6.56e-06	GSMUA_Achr7G15080_001	SCARECROW, putative, expressed	GSMUA_Achr7P15080_001	GRAS
Ma07_g15660	206.854	1.75049	0.227058	7.70943	1.26e-14	4.51e-14	GSMUA_Achr7G15740_001	Myb-like DNA-binding domain containing protein, putative, expressed	GSMUA_Achr7P15740_001	G2-like
Ma07_g15840	1499.45	0.228512	0.0872659	2.61857	0.00882982	0.0130552	GSMUA_Achr7G15930_001	WRKY51, expressed	GSMUA_Achr7P15930_001	WRKY
Ma07_g15780	391.851	-2.50568	0.164264	-15.254	1.55e-52	1.6e-51	GSMUA_Achr7G16000_001	basic helix-loop-helix family protein, putative, expressed	GSMUA_Achr7P16000_001	bHLH
Ma07_g16310	126.179	-5.72605	1.13914	-5.02664	4.99e-07	1.13e-06	GSMUA_Achr7G16090_001	WRKY76, expressed	GSMUA_Achr7P16090_001	WRKY
Ma07_g16020	1469.22	-2.14419	0.0956466	-22.4178	2.64e-111	6.53e-110	GSMUA_Achr7G16370_001	CCT/B-box zinc finger protein, putative, expressed	GSMUA_Achr7P16370_001	CO-like
Ma07_g17760	10.2933	1.40308	0.810703	1.73069	0.0835069	0.106917	GSMUA_Achr7G16540_001	AP2-like ethylene-responsive transcription factor PLETHORA 2, putative, expressed	GSMUA_Achr7P16540_001	ERF
Ma07_g17600	15.4389	-0.532062	0.636525	-0.835886	0.403219	0.451169	GSMUA_Achr7G17250_001	MYB family transcription factor, putative, expressed	GSMUA_Achr7P17250_001	MYB
Ma07_g16910	235.391	-0.72541	0.201318	-3.60331	0.000314195	0.000548802	GSMUA_Achr7G17560_001	MYB transcription factor, putative, expressed	GSMUA_Achr7P17560_001	MYB_related
Ma07_g19250	764.329	5.26739	0.186665	28.2184	3.48e-175	1.48e-173	GSMUA_Achr7G17970_001	helix-loop-helix DNA-binding domain containing protein, expressed	GSMUA_Achr7P17970_001	bHLH
Ma07_g19270	17.3682	6.87064	1.19087	5.76942	7.95e-09	2.04e-08	GSMUA_Achr7G17990_001	TCP-domain protein, putative, expressed	GSMUA_Achr7P17990_001	TCP
Ma07_g19350	359.138	0.132664	0.155691	0.852096	0.394161	0.442187	GSMUA_Achr7G18080_001	MYB family transcription factor, putative, expressed	GSMUA_Achr7P18080_001	MYB
Ma07_g19470	13.9476	0.461369	0.748381	0.616489	0.537572	0.583701	GSMUA_Achr7G18200_001	MYB family transcription factor, putative, expressed	GSMUA_Achr7P18200_001	MYB
Ma07_g19720	76.5795	4.90789	0.470322	10.4352	1.71e-25	9.31e-25	GSMUA_Achr7G18410_001	MYB family transcription factor, putative, expressed	GSMUA_Achr7P18410_001	MYB
Ma07_g19880	24.0859	1.86035	0.56937	3.26738	0.00108547	0.00178735	GSMUA_Achr7G18550_001	myb-like DNA-binding domain containing protein, putative, expressed	GSMUA_Achr7P18550_001	MYB
Ma07_g19940	49.1078	0.662079	0.396614	1.66933	0.0950524	0.120559	GSMUA_Achr7G18610_001	ZOS9-14 - C2H2 zinc finger protein, expressed	GSMUA_Achr7P18610_001	C2H2
Ma07_g20020	22.6173	0.544749	0.784486	0.694403	0.487429	0.535038	GSMUA_Achr7G18680_001	MYB family transcription factor, putative, expressed	GSMUA_Achr7P18680_001	MYB
Ma07_g20070	770.159	-2.885	0.141102	-20.4462	6.49e-93	1.26e-91	GSMUA_Achr7G18710_001	CCT/B-box zinc finger protein, putative, expressed	GSMUA_Achr7P18710_001	CO-like
Ma07_g20190	11.118	-5.34446	1.26039	-4.24031	2.23e-05	4.36e-05	GSMUA_Achr7G18820_001	WRKY32, expressed	GSMUA_Achr7P18820_001	WRKY
Ma07_g20280	210.058	-5.01524	1.06845	-4.69392	2.68e-06	5.68e-06	GSMUA_Achr7G18900_001	CPuORF39 - conserved peptide uORF-containing transcript, expressed	GSMUA_Achr7P18900_001	HSF
Ma07_g20310	133.366	-7.72151	1.10345	-6.99758	2.6e-12	8.22e-12	GSMUA_Achr7G18930_001	AP2 domain containing protein, expressed	GSMUA_Achr7P18930_001	ERF
Ma07_g20450	14.4147	-0.72848	0.779853	-0.934124	0.35024	0.397743	GSMUA_Achr7G19060_001	ZF-HD protein dimerisation region containing protein, expressed	GSMUA_Achr7P19060_001	ZF-HD
Ma07_g20830	96.7847	0.815997	0.33726	2.41949	0.0155425	0.0222148	GSMUA_Achr7G19340_001	WRKY71, expressed	GSMUA_Achr7P19340_001	WRKY
Ma07_g21320	415.363	2.32408	0.16067	14.465	2.02e-47	1.89e-46	GSMUA_Achr7G19800_001	AP2 domain containing protein, expressed	GSMUA_Achr7P19800_001	ERF
Ma07_g21600	464.461	1.43957	0.131775	10.9245	8.81e-28	5.13e-27	GSMUA_Achr7G20100_001	transcription factor BIM2, putative, expressed	GSMUA_Achr7P20100_001	bHLH
Ma07_g21650	599.797	3.94371	0.148195	26.6117	4.98e-156	1.79e-154	GSMUA_Achr7G20150_001	CCT/B-box zinc finger protein, putative, expressed	GSMUA_Achr7P20150_001	CO-like
Ma07_g22050	364.719	-5.77818	0.461957	-12.508	6.75e-36	4.88e-35	GSMUA_Achr7G20490_001	helix-loop-helix DNA-binding domain containing protein, expressed	GSMUA_Achr7P20490_001	bHLH
Ma07_g22070	11.5529	6.2915	1.22966	5.11646	3.11e-07	7.12e-07	GSMUA_Achr7G20510_001	OsSPL14 - SBP-box gene family member, expressed	GSMUA_Achr7P20510_001	SBP
Ma07_g22090	795.385	-0.225856	0.122913	-1.83752	0.0661325	0.0860779	GSMUA_Achr7G20530_001	zinc finger C-x8-C-x5-C-x3-H type family protein, expressed	GSMUA_Achr7P20530_001	C3H
Ma07_g22180	633.715	-0.483728	0.131018	-3.69207	0.000222435	0.000394733	GSMUA_Achr7G20620_001	OsSPL15 - SBP-box gene family member, expressed	GSMUA_Achr7P20620_001	SBP
Ma07_g22320	124.546	2.01287	0.363495	5.53754	3.07e-08	7.55e-08	GSMUA_Achr7G20800_001	AP2 domain containing protein, expressed	GSMUA_Achr7P20800_001	ERF
Ma07_g22330	51.4961	0.431893	0.382636	1.12873	0.259011	0.302247	GSMUA_Achr7G20800_001	AP2 domain containing protein, expressed	GSMUA_Achr7P20800_001	ERF
Ma07_g22470	12.9226	0.480572	0.731064	0.657359	0.51095	0.55764	GSMUA_Achr7G20950_001	homeobox associated leucine zipper, putative, expressed	GSMUA_Achr7P20950_001	HD-ZIP
Ma07_g22540	223.966	0.588627	0.184998	3.18181	0.00146358	0.00237841	GSMUA_Achr7G21010_001	MYB family transcription factor, putative, expressed	GSMUA_Achr7P21010_001	MYB
Ma07_g22730	11.7189	-1.75692	0.906191	-1.93879	0.0525268	0.069476	GSMUA_Achr7G21190_001	helix-loop-helix DNA-binding domain containing protein, expressed	GSMUA_Achr7P21190_001	bHLH
Ma07_g22890	16.0343	0.736906	0.65408	1.12663	0.259899	0.303144	GSMUA_Achr7G21370_001	basic helix-loop-helix, putative, expressed	GSMUA_Achr7P21370_001	bHLH
Ma07_g23060	26.3945	2.28292	0.543693	4.19892	2.68e-05	5.2e-05	GSMUA_Achr7G21550_001	MYB family transcription factor, putative, expressed	GSMUA_Achr7P21550_001	MYB
Ma07_g23180	101.845	-1.95029	0.280596	-6.95054	3.64e-12	1.14e-11	GSMUA_Achr7G21670_001	myb-like DNA-binding domain containing protein, putative, expressed	GSMUA_Achr7P21670_001	MYB
Ma07_g23270	84.7871	2.7861	0.361351	7.71024	1.26e-14	4.48e-14	GSMUA_Achr7G21770_001	No apical meristem protein, putative, expressed	GSMUA_Achr7P21770_001	NAC
Ma07_g23280	282.612	-2.97632	0.194752	-15.2826	9.98e-53	1.04e-51	GSMUA_Achr7G21780_001	NAC domain transcription factor, putative, expressed	GSMUA_Achr7P21780_001	NAC
Ma07_g23450	13.8264	0.0765441	0.76349	0.100255	0.920142	0.931433	GSMUA_Achr7G21980_001	AP2 domain containing protein, expressed	GSMUA_Achr7P21980_001	ERF
Ma07_g23890	12.3043	-2.99737	1.04221	-2.87598	0.00402778	0.00621774	GSMUA_Achr7G22410_001	MYB family transcription factor, putative, expressed	GSMUA_Achr7P22410_001	G2-like
Ma07_g23960	1043.12	-0.553342	0.129941	-4.25839	2.06e-05	4.03e-05	GSMUA_Achr7G22480_001	no apical meristem protein, putative, expressed	GSMUA_Achr7P22480_001	NAC
Ma07_g24190	95.5469	2.66232	0.312702	8.51392	1.68e-17	6.84e-17	GSMUA_Achr7G22720_001	ZOS1-10 - C2H2 zinc finger protein, expressed	GSMUA_Achr7P22720_001	C2H2
Ma07_g24260	132.526	-4.78555	0.781396	-6.12435	9.11e-10	2.48e-09	GSMUA_Achr7G22770_001	BHLH transcription factor, putative, expressed	GSMUA_Achr7P22770_001	bHLH
Ma07_g24410	167.387	3.22736	0.261347	12.3489	4.94e-35	3.5e-34	GSMUA_Achr7G22940_001	OsSPL16 - SBP-box gene family member, expressed	GSMUA_Achr7P22940_001	SBP
Ma07_g24470	232.581	-0.853018	0.197616	-4.31654	1.58e-05	3.14e-05	GSMUA_Achr7G23010_001	TCP family transcription factor, putative, expressed	GSMUA_Achr7P23010_001	TCP
Ma07_g24480	368.087	0.609961	0.147758	4.12811	3.66e-05	6.99e-05	GSMUA_Achr7G23010_001	TCP family transcription factor, putative, expressed	GSMUA_Achr7P23010_001	TCP
Ma07_g24500	9.25287	-0.841374	0.799605	-1.05224	0.292691	0.337923	GSMUA_Achr7G23040_001	B3 DNA binding domain containing protein, expressed	GSMUA_Achr7P23040_001	B3
Ma07_g24710	394.396	0.228651	0.153765	1.48702	0.13701	0.16906	GSMUA_Achr7G23250_001	No apical meristem protein, putative, expressed	GSMUA_Achr7P23250_001	NAC
Ma07_g24800	18479.8	-1.3174	0.0509098	-25.8771	1.21e-147	4.07e-146	GSMUA_Achr7G23330_001	no apical meristem protein, putative, expressed	GSMUA_Achr7P23330_001	NAC
Ma07_g24870	8.25664	0.206243	0.950099	0.217075	0.82815	0.851108	GSMUA_Achr7G23410_001	basic helix-loop-helix family protein, putative, expressed	GSMUA_Achr7P23410_001	bHLH
Ma07_g25080	167.923	-2.17549	0.227053	-9.58142	9.57e-22	4.59e-21	GSMUA_Achr7G23650_001	no apical meristem protein, putative, expressed	GSMUA_Achr7P23650_001	NAC
Ma07_g25400	16.8272	-6.51939	1.20256	-5.42126	5.92e-08	1.43e-07	GSMUA_Achr7G23980_001	WRKY77, expressed	GSMUA_Achr7P23980_001	WRKY
Ma07_g25610	19.9043	2.32432	0.625661	3.71498	0.000203219	0.000361977	GSMUA_Achr7G24170_001	ZOS1-04 - C2H2 zinc finger protein, expressed	GSMUA_Achr7P24170_001	C2H2
Ma07_g25770	608.572	0.949776	0.135586	7.00495	2.47e-12	7.81e-12	GSMUA_Achr7G24330_001	auxin response factor 1, putative, expressed	GSMUA_Achr7P24330_001	ARF
Ma07_g25840	168.869	0.462323	0.206656	2.23716	0.0252761	0.0350546	GSMUA_Achr7G24410_001	LSD1 zinc finger domain containing protein, expressed	GSMUA_Achr7P24410_001	LSD
Ma07_g26180	76.5679	0.337832	0.308959	1.09345	0.274195	0.318293	GSMUA_Achr7G24790_001	HSF-type DNA-binding domain containing protein, expressed	GSMUA_Achr7P24790_001	HSF
Ma07_g26230	618.604	1.2491	0.130533	9.56922	1.08e-21	5.16e-21	GSMUA_Achr7G24840_001	WRKY13, expressed	GSMUA_Achr7P24840_001	WRKY
Ma07_g26400	24.8968	4.21082	0.759619	5.54333	2.97e-08	7.31e-08	GSMUA_Achr7G25000_001	GATA zinc finger domain containing protein, expressed	GSMUA_Achr7P25000_001	GATA
Ma07_g26800	12.724	1.80841	0.800241	2.25983	0.0238321	0.0331882	GSMUA_Achr7G25310_001	bZIP transcription factor domain containing protein, expressed	GSMUA_Achr7P25310_001	bZIP
Ma07_g26820	163.934	-3.16143	0.256622	-12.3194	7.12e-35	5.03e-34	GSMUA_Achr7G25320_001	TCP family transcription factor, putative, expressed	GSMUA_Achr7P25320_001	TCP
Ma07_g26810	17.8868	-3.68516	0.850519	-4.33284	1.47e-05	2.92e-05	GSMUA_Achr7G25320_001	TCP family transcription factor, putative, expressed	GSMUA_Achr7P25320_001	TCP
Ma07_g26830	298.312	1.77783	0.178279	9.97217	2.02e-23	1.03e-22	GSMUA_Achr7G25330_001	auxin response factor, putative, expressed	GSMUA_Achr7P25330_001	ARF
Ma07_g26900	76.9558	2.16295	0.371329	5.8249	5.71e-09	1.48e-08	GSMUA_Achr7G25400_001	WRKY16, expressed	GSMUA_Achr7P25400_001	WRKY
Ma07_g27080	20.4339	2.74951	0.623058	4.41293	1.02e-05	2.06e-05	GSMUA_Achr7G25600_001	ZF-HD protein dimerisation region containing protein, expressed	GSMUA_Achr7P25600_001	ZF-HD
Ma07_g27480	182.865	-1.60567	0.220197	-7.29201	3.05e-13	1.02e-12	GSMUA_Achr7G25960_001	ZOS3-04 - C2H2 zinc finger protein, expressed	GSMUA_Achr7P25960_001	C2H2
Ma07_g27530	378.086	0.325424	0.146713	2.21809	0.0265485	0.0367187	GSMUA_Achr7G26010_001	BES1/BZR1 homolog protein, putative, expressed	GSMUA_Achr7P26010_001	BES1
Ma07_g27560	173.556	0.192813	0.213315	0.903888	0.366055	0.413772	GSMUA_Achr7G26050_001	no apical meristem protein, putative, expressed	GSMUA_Achr7P26050_001	NAC
Ma07_g27780	30.5617	4.14367	0.633089	6.54516	5.94e-11	1.75e-10	GSMUA_Achr7G26260_001	DUF260 domain containing protein, putative, expressed	GSMUA_Achr7P26260_001	LBD
Ma07_g28000	156.998	-0.77389	0.24441	-3.16635	0.00154363	0.00250221	GSMUA_Achr7G26450_001	WRKY96, expressed	GSMUA_Achr7P26450_001	WRKY
Ma07_g28230	361.747	8.30398	0.544089	15.2622	1.37e-52	1.41e-51	GSMUA_Achr7G26700_001	OsMADS1 - MADS-box family gene with MIKCc type-box, expressed	GSMUA_Achr7P26700_001	MIKC_MADS
Ma07_g29050	11.1141	-2.77211	0.924409	-2.9988	0.00271048	0.00427517	GSMUA_Achr7G27030_001	dof zinc finger domain containing protein, putative, expressed	GSMUA_Achr7P27030_001	Dof
Ma07_g28950	452.92	1.28344	0.139005	9.23303	2.63e-20	1.2e-19	GSMUA_Achr7G27120_001	zinc finger family protein, putative, expressed	GSMUA_Achr7P27120_001	C3H
Ma07_g28650	1024.6	-7.95974	0.328582	-24.2245	1.23e-129	3.6e-128	GSMUA_Achr7G27440_001	homeobox domain containing protein, expressed	GSMUA_Achr7P27440_001	TALE
Ma07_g28610	33.0941	0.625521	0.452705	1.38174	0.167052	0.202759	GSMUA_Achr7G27480_001	growth-regulating factor, putative, expressed	GSMUA_Achr7P27480_001	GRF
Ma07_g28560	68.1601	0.522881	0.423371	1.23504	0.216814	0.256986	GSMUA_Achr7G27530_001	homeobox associated leucine zipper, putative, expressed	GSMUA_Achr7P27530_001	HD-ZIP
Ma07_g28500	26.1712	-7.07942	1.15942	-6.10601	1.02e-09	2.78e-09	GSMUA_Achr7G27600_001	helix-loop-helix DNA-binding domain containing protein, expressed	GSMUA_Achr7P27600_001	bHLH
Ma08_g00080	73.714	1.22056	0.342077	3.56809	0.000359596	0.000623756	GSMUA_Achr8G00050_001	TCP family transcription factor, putative, expressed	GSMUA_Achr8P00050_001	TCP
Ma08_g00310	283.896	-0.207044	0.166361	-1.24455	0.213299	0.253258	GSMUA_Achr8G00300_001	AP2 domain containing protein, expressed	GSMUA_Achr8P00300_001	ERF
Ma08_g00500	6549.27	3.65479	0.0672701	54.33	0	0	GSMUA_Achr8G00510_001	transcription factor, putative, expressed	GSMUA_Achr8P00510_001	Trihelix
Ma08_g00490	35.2841	-0.912018	0.478804	-1.90478	0.0568083	0.0747175	GSMUA_Achr8G00510_001	transcription factor, putative, expressed	GSMUA_Achr8P00510_001	Trihelix
Ma08_g00710	393.798	-1.07469	0.165768	-6.48311	8.99e-11	2.61e-10	GSMUA_Achr8G00680_001	calmodulin-binding transcription activator 4, putative, expressed	GSMUA_Achr8P00680_001	CAMTA
Ma08_g01100	14.9954	6.63704	1.21958	5.44208	5.27e-08	1.27e-07	GSMUA_Achr8G01180_001	gibberellin response modulator protein, putative, expressed	GSMUA_Achr8P01180_001	GRAS
Ma08_g01270	96.5167	-1.2999	0.298064	-4.36115	1.29e-05	2.58e-05	GSMUA_Achr8G01370_001	helix-loop-helix DNA-binding domain containing protein, expressed	GSMUA_Achr8P01370_001	bHLH
Ma08_g01300	61.7563	-1.82527	0.381314	-4.78678	1.69e-06	3.65e-06	GSMUA_Achr8G01400_001	MYB family transcription factor, putative, expressed	GSMUA_Achr8P01400_001	MYB
Ma08_g01600	49.8821	-3.09059	0.457722	-6.75211	1.46e-11	4.42e-11	GSMUA_Achr8G01730_001	WRKY113, expressed	GSMUA_Achr8P01730_001	WRKY
Ma08_g01610	409.556	-1.52923	0.179928	-8.49916	1.91e-17	7.75e-17	GSMUA_Achr8G01750_001	B3 DNA binding domain containing protein, putative, expressed	GSMUA_Achr8P01750_001	B3
Ma08_g01650	164.792	-1.77689	0.237866	-7.47015	8.01e-14	2.75e-13	GSMUA_Achr8G01790_001	WRKY24, expressed	GSMUA_Achr8P01790_001	WRKY
Ma08_g01760	11.087	-2.02212	0.89117	-2.26906	0.0232646	0.0324354	GSMUA_Achr8G01930_001	MYB family transcription factor, putative, expressed	GSMUA_Achr8P01930_001	MYB_related
Ma08_g01810	197.666	-5.6244	0.372559	-15.0967	1.7e-51	1.73e-50	GSMUA_Achr8G01980_001	AP2 domain containing protein, expressed	GSMUA_Achr8P01980_001	AP2
Ma08_g02180	58.2673	-0.113636	0.409222	-0.277687	0.781252	0.809416	GSMUA_Achr8G02370_001	MYB family transcription factor, putative, expressed	GSMUA_Achr8P02370_001	MYB
Ma08_g02400	9.1007	-0.240859	0.953803	-0.252525	0.800635	0.826622	GSMUA_Achr8G02600_001	dof zinc finger domain containing protein, putative, expressed	GSMUA_Achr8P02600_001	Dof
Ma08_g02450	17.5805	-1.34313	0.658031	-2.04114	0.0412367	0.0554347	GSMUA_Achr8G02640_001	MYB family transcription factor, putative, expressed	GSMUA_Achr8P02640_001	MYB
Ma08_g02850	235.313	-0.533358	0.187429	-2.84566	0.00443194	0.00680968	GSMUA_Achr8G02960_001	START domain containing protein, expressed	GSMUA_Achr8P02960_001	HD-ZIP
Ma08_g03470	301.344	-0.1215	0.216984	-0.559951	0.575513	0.620481	GSMUA_Achr8G03550_001	AP2 domain containing protein, expressed	GSMUA_Achr8P03550_001	ERF
Ma08_g03530	630.762	-1.3088	0.136548	-9.58488	9.26e-22	4.44e-21	GSMUA_Achr8G03610_001	chitin-inducible gibberellin-responsive protein, putative, expressed	GSMUA_Achr8P03610_001	GRAS
Ma08_g03730	492.396	-0.55384	0.14789	-3.74494	0.000180438	0.000323218	GSMUA_Achr8G03800_001	B3 DNA binding domain containing protein, putative, expressed	GSMUA_Achr8P03800_001	B3
Ma08_g03740	26.4308	-0.788504	0.617303	-1.27734	0.201484	0.240345	GSMUA_Achr8G03800_001	B3 DNA binding domain containing protein, putative, expressed	GSMUA_Achr8P03800_001	B3
Ma08_g04220	111.916	-0.645361	0.277265	-2.3276	0.0199335	0.0280616	GSMUA_Achr8G04280_001	NIN, putative, expressed	GSMUA_Achr8P04280_001	Nin-like
Ma08_g04270	305.142	3.1924	0.208607	15.3034	7.25e-53	7.56e-52	GSMUA_Achr8G04330_001	OsMADS18 - MADS-box family gene with MIKCc type-box, expressed	GSMUA_Achr8P04330_001	MIKC_MADS
Ma08_g04830	13.6575	-2.14273	0.754987	-2.83811	0.00453821	0.00696325	GSMUA_Achr8G04970_001	growth-regulating factor, putative, expressed	GSMUA_Achr8P04970_001	GRF
Ma08_g04940	438.588	2.44808	0.160034	15.2973	7.97e-53	8.31e-52	GSMUA_Achr8G05100_001	homeobox associated leucine zipper, putative, expressed	GSMUA_Achr8P05100_001	HD-ZIP
Ma08_g05130	534.902	-0.357783	0.128607	-2.78199	0.00540274	0.00821457	GSMUA_Achr8G05300_001	histone-like transcription factor and archaeal histone, putative, expressed	GSMUA_Achr8P05300_001	NF-YB
Ma08_g05210	313.731	1.09247	0.163187	6.69455	2.16e-11	6.49e-11	GSMUA_Achr8G05350_001	helix-loop-helix DNA-binding domain containing protein, expressed	GSMUA_Achr8P05350_001	bHLH
Ma08_g05650	731.495	0.362305	0.119218	3.03901	0.00237356	0.00376818	GSMUA_Achr8G05800_001	transcription factor, putative, expressed	GSMUA_Achr8P05800_001	bZIP
Ma08_g05730	143.386	1.01565	0.250703	4.05121	5.1e-05	9.62e-05	GSMUA_Achr8G05880_001	MYB family transcription factor, putative, expressed	GSMUA_Achr8P05880_001	G2-like
Ma08_g06680	478.425	-4.72299	0.228083	-20.7073	2.98e-95	5.95e-94	GSMUA_Achr8G06870_001	AP2 domain containing protein, expressed	GSMUA_Achr8P06870_001	ERF
Ma08_g07130	764.139	-0.668258	0.108024	-6.18619	6.16e-10	1.7e-09	GSMUA_Achr8G07310_001	homeobox and START domains containing protein, putative, expressed	GSMUA_Achr8P07310_001	HD-ZIP
Ma08_g07330	417.558	-0.53784	0.139504	-3.85538	0.000115552	0.00021105	GSMUA_Achr8G07450_001	ZOS5-03 - C2H2 zinc finger protein, expressed	GSMUA_Achr8P07450_001	C2H2
Ma08_g07490	11.29	1.4729	0.762058	1.9328	0.0532609	0.0703735	GSMUA_Achr8G07630_001	AT-GTL1, putative, expressed	GSMUA_Achr8P07630_001	Trihelix
Ma08_g07600	29.3369	-2.2649	0.644203	-3.51582	0.000438402	0.000753945	GSMUA_Achr8G07740_001	bZIP transcription factor, putative, expressed	GSMUA_Achr8P07740_001	bZIP
Ma08_g07610	261.249	1.43866	0.167962	8.56535	1.08e-17	4.43e-17	GSMUA_Achr8G07750_001	histone-like transcription factor and archaeal histone, putative, expressed	GSMUA_Achr8P07750_001	NF-YB
Ma08_g07830	27.9358	-4.51576	0.877961	-5.14346	2.7e-07	6.19e-07	GSMUA_Achr8G08000_001	ethylene-responsive transcription factor ERF114, putative, expressed	GSMUA_Achr8P08000_001	ERF
Ma08_g08980	304.473	-0.180891	0.174911	-1.03418	0.30105	0.346607	GSMUA_Achr8G09270_001	calmodulin-binding transcription activator, putative, expressed	GSMUA_Achr8P09270_001	CAMTA
Ma08_g09060	10.6919	5.19485	1.21674	4.26949	1.96e-05	3.85e-05	GSMUA_Achr8G09350_001	AP2 domain containing protein, expressed	GSMUA_Achr8P09350_001	AP2
Ma08_g09130	21.838	-0.515715	0.621205	-0.830184	0.406435	0.454406	GSMUA_Achr8G09400_001	GRAS family transcription factor domain containing protein, expressed	GSMUA_Achr8P09400_001	GRAS
Ma08_g09470	52.0362	-1.60961	0.410979	-3.91652	8.98e-05	0.000165923	GSMUA_Achr8G09690_001	GRAS family transcription factor containing protein, expressed	GSMUA_Achr8P09690_001	GRAS
Ma08_g09810	101.405	0.427606	0.309774	1.38038	0.16747	0.203213	GSMUA_Achr8G10000_001	zinc finger C-x8-C-x5-C-x3-H type family protein, expressed	GSMUA_Achr8P10000_001	C3H
Ma08_g09840	18.4232	-1.81695	0.653026	-2.78235	0.0053967	0.00820639	GSMUA_Achr8G10020_001	histone-like transcription factor and archaeal histone, putative, expressed	GSMUA_Achr8P10020_001	NF-YB
Ma08_g09860	15.6126	-2.13172	0.883023	-2.41411	0.0157735	0.0225234	GSMUA_Achr8G10040_001	ZOS1-05 - C2H2 zinc finger protein, expressed	GSMUA_Achr8P10040_001	C2H2
Ma08_g10260	23.2604	0.971027	0.567051	1.71241	0.0868204	0.110874	GSMUA_Achr8G10470_001	MYB family transcription factor, putative, expressed	GSMUA_Achr8P10470_001	MYB
Ma08_g10280	792.461	0.261017	0.117933	2.21327	0.0268788	0.0371389	GSMUA_Achr8G10490_001	calmodulin-binding transcription activator 5, putative, expressed	GSMUA_Achr8P10490_001	CAMTA
Ma08_g10350	119.115	9.53572	1.09773	8.68679	3.73e-18	1.56e-17	GSMUA_Achr8G10550_001	Homeobox domain containing protein, expressed	GSMUA_Achr8P10550_001	TALE
Ma08_g10850	1420.8	-5.20763	0.136027	-38.2839	0	0	GSMUA_Achr8G11070_001	ZOS2-13 - C2H2 zinc finger protein, expressed	GSMUA_Achr8P11070_001	bHLH
Ma08_g10950	288.184	-0.641732	0.178014	-3.60495	0.000312216	0.000545571	GSMUA_Achr8G11160_001	scarecrow, putative, expressed	GSMUA_Achr8P11160_001	GRAS
Ma08_g11330	62.1227	8.65378	1.10861	7.80597	5.9e-15	2.14e-14	GSMUA_Achr8G11580_001	YABBY domain containing protein, putative, expressed	GSMUA_Achr8P11580_001	YABBY
Ma08_g11340	12.8213	-5.48013	1.24175	-4.41324	1.02e-05	2.05e-05	GSMUA_Achr8G11590_001	NAC domain containing protein, putative, expressed	GSMUA_Achr8P11590_001	NAC
Ma08_g11520	1320.75	0.52252	0.0988135	5.28794	1.24e-07	2.91e-07	GSMUA_Achr8G11760_001	expressed protein	GSMUA_Achr8P11760_001	Trihelix
Ma08_g11720	56.2362	-2.43236	0.460691	-5.27981	1.29e-07	3.04e-07	GSMUA_Achr8G11980_001	dehydration-responsive element-binding protein, putative, expressed	GSMUA_Achr8P11980_001	ERF
Ma08_g11830	44.0481	3.97695	0.544579	7.30279	2.82e-13	9.41e-13	GSMUA_Achr8G12090_001	bZIP family transcription factor, putative, expressed	GSMUA_Achr8P12090_001	bZIP
Ma08_g12030	160.062	-5.77982	0.436332	-13.2464	4.73e-40	3.79e-39	GSMUA_Achr8G12280_001	OsMADS56 - MADS-box family gene with MIKCc type-box, expressed	GSMUA_Achr8P12280_001	MIKC_MADS
Ma08_g12100	20.3089	-4.12437	1.22458	-3.36798	0.000757208	0.00126895	GSMUA_Achr8G12330_001	helix-loop-helix DNA-binding protein, putative, expressed	GSMUA_Achr8P12330_001	bHLH
Ma08_g12370	19.7813	-0.922453	0.677058	-1.36244	0.173058	0.209406	GSMUA_Achr8G12580_001	myb-like DNA-binding domain containing protein, expressed	GSMUA_Achr8P12580_001	G2-like
Ma08_g13910	294.083	-0.474212	0.195325	-2.4278	0.0151905	0.0217425	GSMUA_Achr8G13370_001	expressed protein	GSMUA_Achr8P13370_001	Nin-like
Ma08_g13830	34.4262	1.07946	0.533312	2.02407	0.0429631	0.0575904	GSMUA_Achr8G13440_001	MYB family transcription factor, putative, expressed	GSMUA_Achr8P13440_001	MYB_related
Ma08_g13630	111.474	2.32612	0.279993	8.30777	9.75e-17	3.84e-16	GSMUA_Achr8G13630_001	auxin response factor, putative, expressed	GSMUA_Achr8P13630_001	B3
Ma08_g13160	11.3631	-2.51737	0.926095	-2.71827	0.00656249	0.00986946	GSMUA_Achr8G14110_001	AP2 domain containing protein, expressed	GSMUA_Achr8P14110_001	ERF
Ma08_g13070	21.1967	7.11646	1.19577	5.95137	2.66e-09	7.04e-09	GSMUA_Achr8G14190_001	MYB family transcription factor, putative, expressed	GSMUA_Achr8P14190_001	MYB
Ma08_g15750	20.9491	7.14492	1.16961	6.1088	1e-09	2.73e-09	GSMUA_Achr8G14610_001	WRKY37, expressed	GSMUA_Achr8P14610_001	WRKY
Ma08_g15640	430.307	0.175554	0.135667	1.294	0.195664	0.234076	GSMUA_Achr8G14720_001	transcription factor MYC7E, putative, expressed	GSMUA_Achr8P14720_001	bHLH
Ma08_g15370	201.084	-0.323515	0.197698	-1.63641	0.101754	0.128487	GSMUA_Achr8G15000_001	GATA zinc finger domain containing protein, expressed	GSMUA_Achr8P15000_001	GATA
Ma08_g15300	654.38	-4.97438	0.202267	-24.5931	1.5e-133	4.54e-132	GSMUA_Achr8G15080_001	h/ACA ribonucleoprotein complex subunit 4, putative, expressed	GSMUA_Achr8P15080_001	WRKY
Ma08_g15290	65.8873	-2.77891	0.38338	-7.24847	4.22e-13	1.39e-12	GSMUA_Achr8G15080_001	h/ACA ribonucleoprotein complex subunit 4, putative, expressed	GSMUA_Achr8P15080_001	WRKY
Ma08_g19600	20.6399	4.61738	0.873972	5.28321	1.27e-07	2.99e-07	GSMUA_Achr8G15820_001	AP2 domain containing protein, expressed	GSMUA_Achr8P15820_001	ERF
Ma08_g19590	1703.29	-1.84992	0.0942885	-19.6198	1.05e-85	1.86e-84	GSMUA_Achr8G15830_001	AP2 domain containing protein, expressed	GSMUA_Achr8P15830_001	ERF
Ma08_g19560	100.607	0.684972	0.260056	2.63394	0.00844002	0.0125132	GSMUA_Achr8G15860_001	dof zinc finger domain containing protein, putative, expressed	GSMUA_Achr8P15860_001	Dof
Ma08_g19230	257.21	0.964205	0.190567	5.05966	4.2e-07	9.52e-07	GSMUA_Achr8G16190_001	ZOS2-09 - C2H2 zinc finger protein, expressed	GSMUA_Achr8P16190_001	C2H2
Ma08_g19160	61.6589	-1.74575	0.406284	-4.29687	1.73e-05	3.42e-05	GSMUA_Achr8G16260_001	B-box zinc finger family protein, putative, expressed	GSMUA_Achr8P16260_001	DBB
Ma08_g18240	171.503	0.216799	0.202105	1.0727	0.283405	0.328142	GSMUA_Achr8G17080_001	Zinc finger C-x8-C-x5-C-x3-H type domain containing protein, expressed	GSMUA_Achr8P17080_001	C3H
Ma08_g16050	197.717	0.914859	0.188244	4.85995	1.17e-06	2.56e-06	GSMUA_Achr8G17380_001	homeodomain, putative, expressed	GSMUA_Achr8P17380_001	Trihelix
Ma08_g16010	329.795	-0.00787912	0.145899	-0.0540038	0.956932	0.962711	GSMUA_Achr8G17410_001	zinc finger C-x8-C-x5-C-x3-H type family protein, expressed	GSMUA_Achr8P17410_001	C3H
Ma08_g18460	194.058	5.58828	0.385335	14.5024	1.17e-47	1.1e-46	GSMUA_Achr8G17980_001	bHLH family protein, putative, expressed	GSMUA_Achr8P17980_001	bHLH
Ma08_g17700	434.494	0.333168	0.139255	2.39249	0.0167344	0.023827	GSMUA_Achr8G18250_001	GRAS family transcription factor domain containing protein, expressed	GSMUA_Achr8P18250_001	GRAS
Ma08_g17730	138.406	2.49728	0.254249	9.82218	9.04e-23	4.49e-22	GSMUA_Achr8G18270_001	MYB family transcription factor, putative, expressed	GSMUA_Achr8P18270_001	G2-like
Ma08_g17170	129.621	2.38059	0.298267	7.9814	1.45e-15	5.39e-15	GSMUA_Achr8G18550_001	AP2 domain containing protein, expressed	GSMUA_Achr8P18550_001	AP2
Ma08_g17180	455.628	-1.31275	0.135048	-9.72058	2.46e-22	1.21e-21	GSMUA_Achr8G18570_001	ZOS6-01 - C2H2 zinc finger protein, expressed	GSMUA_Achr8P18570_001	C2H2
Ma08_g16250	12.0209	-0.680119	0.768215	-0.885324	0.375982	0.423896	GSMUA_Achr8G18650_001	ethylene-responsive protein related, putative, expressed	GSMUA_Achr8P18650_001	bHLH
Ma08_g14720	16.173	-1.12801	0.87746	-1.28554	0.198602	0.237299	GSMUA_Achr8G18730_001	MYB family transcription factor, putative, expressed	GSMUA_Achr8P18730_001	MYB
Ma08_g14910	46.8984	-1.22956	0.543656	-2.26165	0.0237188	0.0330377	GSMUA_Achr8G18930_001	auxin response factor 18, putative, expressed	GSMUA_Achr8P18930_001	ARF
Ma08_g14960	129.339	4.10531	0.353396	11.6167	3.39e-31	2.18e-30	GSMUA_Achr8G18980_001	no apical meristem protein, putative, expressed	GSMUA_Achr8P18980_001	NAC
Ma08_g15160	104.302	6.92076	0.626804	11.0413	2.41e-28	1.43e-27	GSMUA_Achr8G19240_001	ZOS4-01 - C2H2 zinc finger protein, expressed	GSMUA_Achr8P19240_001	C2H2
Ma08_g21180	14.1841	0.223387	0.705502	0.316636	0.75152	0.783033	GSMUA_Achr8G19850_001	AP2 domain containing protein, expressed	GSMUA_Achr8P19850_001	ERF
Ma08_g21150	20.1714	-0.347528	0.565889	-0.614127	0.539132	0.585118	GSMUA_Achr8G19880_001	MYB family transcription factor, putative, expressed	GSMUA_Achr8P19880_001	MYB_related
Ma08_g21050	158.636	-2.88234	0.361269	-7.97836	1.48e-15	5.52e-15	GSMUA_Achr8G19990_001	TCP family transcription factor, putative, expressed	GSMUA_Achr8P19990_001	TCP
Ma08_g20960	20.0834	-2.60844	0.707996	-3.68426	0.000229365	0.000406262	GSMUA_Achr8G20020_001	helix-loop-helix DNA-binding domain containing protein, expressed	GSMUA_Achr8P20020_001	bHLH
Ma08_g20860	42.95	-0.949151	0.422818	-2.24482	0.0247797	0.0344095	GSMUA_Achr8G20150_001	myb-related transcription activator, putative, expressed	GSMUA_Achr8P20150_001	MYB_related
Ma08_g20510	114.983	2.84182	0.274007	10.3713	3.35e-25	1.8e-24	GSMUA_Achr8G20460_001	tesmin/TSO1-like CXC domain containing protein, expressed	GSMUA_Achr8P20460_001	CPP
Ma08_g20450	144.019	-0.495636	0.239224	-2.07185	0.0382794	0.0517255	GSMUA_Achr8G20520_001	heat stress transcription factor, putative, expressed	GSMUA_Achr8P20520_001	HSF
Ma08_g21820	1292.68	-0.424123	0.0929164	-4.56457	5.01e-06	1.04e-05	GSMUA_Achr8G21030_001	AP2 domain containing protein, expressed	GSMUA_Achr8P21030_001	AP2
Ma08_g21890	9.09532	-1.52487	1.0492	-1.45335	0.146125	0.179302	GSMUA_Achr8G21100_001	transcription factor TF2, putative, expressed	GSMUA_Achr8P21100_001	Trihelix
Ma08_g22240	80.309	0.461573	0.296394	1.5573	0.1194	0.148852	GSMUA_Achr8G21470_001	exonuclease, putative, expressed	GSMUA_Achr8P21470_001	NAC
Ma08_g22290	81.7186	-4.95696	0.492086	-10.0734	7.25e-24	3.74e-23	GSMUA_Achr8G21520_001	Myb transcription factor, putative, expressed	GSMUA_Achr8P21520_001	G2-like
Ma08_g22320	635.664	-0.187433	0.120908	-1.55021	0.121091	0.150753	GSMUA_Achr8G21550_001	ethylene-insensitive 3, putative, expressed	GSMUA_Achr8P21550_001	EIL
Ma08_g22440	346.962	-1.07851	0.15413	-6.99743	2.61e-12	8.23e-12	GSMUA_Achr8G21670_001	transcription factor, putative, expressed	GSMUA_Achr8P21670_001	bZIP
Ma08_g22620	314.885	1.89414	0.165757	11.4272	3.06e-30	1.91e-29	GSMUA_Achr8G21880_001	transcription repressor HOTR, putative, expressed	GSMUA_Achr8P21880_001	HRT-like
Ma08_g22920	305.22	-0.646523	0.18756	-3.44702	0.000566806	0.000963772	GSMUA_Achr8G22220_001	transcription regulator, putative, expressed	GSMUA_Achr8P22220_001	GeBP
Ma08_g23040	248.707	-0.485542	0.209174	-2.32123	0.0202745	0.0285005	GSMUA_Achr8G22330_001	expressed protein	GSMUA_Achr8P22330_001	bZIP
Ma08_g23210	28.9905	1.05276	0.575047	1.83074	0.0671396	0.0873125	GSMUA_Achr8G22500_001	AP2 domain containing protein, expressed	GSMUA_Achr8P22500_001	ERF
Ma08_g23500	472.478	5.10832	0.2633	19.4011	7.55e-84	1.31e-82	GSMUA_Achr8G22800_001	homeobox associated leucine zipper, putative, expressed	GSMUA_Achr8P22800_001	HD-ZIP
Ma08_g23510	702.637	1.30432	0.112754	11.5678	6e-31	3.83e-30	GSMUA_Achr8G22800_001	homeobox associated leucine zipper, putative, expressed	GSMUA_Achr8P22800_001	HD-ZIP
Ma08_g23600	48.7756	-4.12194	0.56378	-7.31126	2.65e-13	8.84e-13	GSMUA_Achr8G22900_001	KANADI1, putative, expressed	GSMUA_Achr8P22900_001	G2-like
Ma08_g23930	12.6813	3.14709	0.857676	3.66932	0.000243193	0.000429732	GSMUA_Achr8G23240_001	AP2 domain containing protein, expressed	GSMUA_Achr8P23240_001	ERF
Ma08_g24370	97.8001	-0.0431659	0.337391	-0.12794	0.898196	0.911808	GSMUA_Achr8G23650_001	transcription factor like protein, putative, expressed	GSMUA_Achr8P23650_001	Trihelix
Ma08_g24450	1428.28	1.87493	0.0824463	22.7412	1.75e-114	4.47e-113	GSMUA_Achr8G23730_001	AP2 domain containing protein, expressed	GSMUA_Achr8P23730_001	ERF
Ma08_g24570	195.414	2.24576	0.217152	10.3419	4.55e-25	2.44e-24	GSMUA_Achr8G23820_001	OsSPL12 - SBP-box gene family member, expressed	GSMUA_Achr8P23820_001	SBP
Ma08_g24600	187.856	0.306891	0.20393	1.50488	0.132354	0.163665	GSMUA_Achr8G23850_001	auxin response factor 5, putative, expressed	GSMUA_Achr8P23850_001	ARF
Ma08_g24640	169.228	-0.690162	0.218902	-3.15284	0.00161693	0.00261351	GSMUA_Achr8G23890_001	Homeobox domain containing protein, expressed	GSMUA_Achr8P23890_001	HB-PHD
Ma08_g24730	32.6933	1.07107	0.475491	2.25256	0.0242868	0.0337714	GSMUA_Achr8G23980_001	basic helix-loop-helix, putative, expressed	GSMUA_Achr8P23980_001	bHLH
Ma08_g24930	32.2819	7.75487	1.13819	6.81334	9.54e-12	2.92e-11	GSMUA_Achr8G24170_001	bHLH family protein, putative, expressed	GSMUA_Achr8P24170_001	bHLH
Ma08_g25020	1388.58	-0.0738722	0.0862625	-0.856365	0.391796	0.440021	GSMUA_Achr8G24280_001	no apical meristem protein, putative, expressed	GSMUA_Achr8P24280_001	NAC
Ma08_g25290	10.9169	0.308237	0.855693	0.36022	0.718683	0.753376	GSMUA_Achr8G24490_001	helix-loop-helix DNA-binding domain containing protein, expressed	GSMUA_Achr8P24490_001	bHLH
Ma08_g25660	31.815	-6.10098	1.11461	-5.47366	4.41e-08	1.07e-07	GSMUA_Achr8G24880_001	GATA zinc finger domain containing protein, expressed	GSMUA_Achr8P24880_001	GATA
Ma08_g25730	45.654	-1.42649	0.399668	-3.56919	0.000358088	0.000621354	GSMUA_Achr8G24960_001	single myb histone, putative, expressed	GSMUA_Achr8P24960_001	MYB_related
Ma08_g25860	34.0761	-3.34945	1.15997	-2.88754	0.00388264	0.00600577	GSMUA_Achr8G25110_001	WRKY114, expressed	GSMUA_Achr8P25110_001	WRKY
Ma08_g25960	116.078	0.891566	0.271115	3.28851	0.00100718	0.00166362	GSMUA_Achr8G25220_001	MYB family transcription factor, putative, expressed	GSMUA_Achr8P25220_001	MYB
Ma08_g26000	290.704	1.57701	0.180755	8.72457	2.67e-18	1.12e-17	GSMUA_Achr8G25260_001	zinc finger C-x8-C-x5-C-x3-H type family protein, expressed	GSMUA_Achr8P25260_001	C3H
Ma08_g26310	294.057	0.629728	0.212636	2.96153	0.00306116	0.00479633	GSMUA_Achr8G25530_001	DNA-binding bromodomain-containing protein, putative, expressed	GSMUA_Achr8P25530_001	MYB_related
Ma08_g26330	66.1449	-1.80649	0.334509	-5.40042	6.65e-08	1.59e-07	GSMUA_Achr8G25550_001	OsSPL17 - SBP-box gene family member, expressed	GSMUA_Achr8P25550_001	SBP
Ma08_g26350	82.1726	-1.65746	0.308947	-5.36488	8.1e-08	1.93e-07	GSMUA_Achr8G25580_001	ethylene-insensitive 3, putative, expressed	GSMUA_Achr8P25580_001	EIL
Ma08_g26370	12.1667	2.65277	0.86978	3.04994	0.00228888	0.00363921	GSMUA_Achr8G25580_001	ethylene-insensitive 3, putative, expressed	GSMUA_Achr8P25580_001	EIL
Ma08_g26360	698.701	0.357072	0.13802	2.58711	0.00967846	0.0142377	GSMUA_Achr8G25580_001	ethylene-insensitive 3, putative, expressed	GSMUA_Achr8P25580_001	EIL
Ma08_g26410	49.6367	0.0985286	0.500991	0.196667	0.844088	0.86517	GSMUA_Achr8G25640_001	Zinc finger C-x8-C-x5-C-x3-H type domain containing protein, expressed	GSMUA_Achr8P25640_001	C3H
Ma08_g26420	41.7263	5.45745	0.672697	8.11279	4.95e-16	1.88e-15	GSMUA_Achr8G25650_001	ZOS6-05 - C2H2 zinc finger protein, expressed	GSMUA_Achr8P25650_001	C2H2
Ma08_g26680	337.518	0.2102	0.165996	1.2663	0.205406	0.244575	GSMUA_Achr8G25940_001	homeobox associated leucine zipper, putative, expressed	GSMUA_Achr8P25940_001	HD-ZIP
Ma08_g26710	269.195	1.4026	0.196684	7.13123	9.95e-13	3.22e-12	GSMUA_Achr8G25970_001	HAD superfamily phosphatase, putative, expressed	GSMUA_Achr8P25970_001	MYB
Ma08_g26720	44.2333	-2.66677	0.471121	-5.66049	1.51e-08	3.8e-08	GSMUA_Achr8G25970_001	HAD superfamily phosphatase, putative, expressed	GSMUA_Achr8P25970_001	MYB
Ma08_g26960	106.828	-2.8095	0.781299	-3.59593	0.00032323	0.000563766	GSMUA_Achr8G26240_001	WRKY77, expressed	GSMUA_Achr8P26240_001	WRKY
Ma08_g27020	787.194	-0.195341	0.124714	-1.5663	0.117278	0.146393	GSMUA_Achr8G26280_001	helix-loop-helix DNA-binding domain containing protein, expressed	GSMUA_Achr8P26280_001	bHLH
Ma08_g27210	300.062	-3.29504	0.212061	-15.5382	1.91e-54	2.07e-53	GSMUA_Achr8G26480_001	homeobox associated leucine zipper, putative, expressed	GSMUA_Achr8P26480_001	HD-ZIP
Ma08_g27260	513.093	0.812646	0.12953	6.2738	3.52e-10	9.87e-10	GSMUA_Achr8G26530_001	metalloendopeptidase/ metallopeptidase/ zinc ion binding protein, putative, expressed	GSMUA_Achr8P26530_001	GRF
Ma08_g27250	12.3344	4.25223	1.00948	4.21228	2.53e-05	4.91e-05	GSMUA_Achr8G26530_001	metalloendopeptidase/ metallopeptidase/ zinc ion binding protein, putative, expressed	GSMUA_Achr8P26530_001	GRF
Ma08_g27670	735.161	0.4352	0.126522	3.43973	0.000582297	0.000988785	GSMUA_Achr8G27010_001	ZF-HD protein dimerisation region containing protein, expressed	GSMUA_Achr8P27010_001	ZF-HD
Ma08_g27840	602.253	-2.00335	0.130269	-15.3786	2.28e-53	2.41e-52	GSMUA_Achr8G27210_001	DDT, putative, expressed	GSMUA_Achr8P27210_001	HB-other
Ma08_g27970	13.7881	3.78281	0.82865	4.56503	4.99e-06	1.04e-05	GSMUA_Achr8G27340_001	homeobox and START domains containing protein, putative, expressed	GSMUA_Achr8P27340_001	HD-ZIP
Ma08_g28340	215.546	-1.16089	0.197684	-5.87245	4.29e-09	1.12e-08	GSMUA_Achr8G27730_001	BES1/BZR1 homolog protein, putative, expressed	GSMUA_Achr8P27730_001	BES1
Ma08_g28630	190.982	0.628759	0.289554	2.17148	0.0298952	0.0410536	GSMUA_Achr8G28050_001	histone-like transcription factor and archaeal histone, putative, expressed	GSMUA_Achr8P28050_001	NF-YB
Ma08_g28680	2093.1	10.2357	0.456216	22.4361	1.75e-111	4.35e-110	GSMUA_Achr8G28100_001	OsMADS5 - MADS-box family gene with MIKCc type-box, expressed	GSMUA_Achr8P28100_001	MIKC_MADS
Ma08_g28790	30.5231	0.349123	0.545649	0.63983	0.522283	0.568857	GSMUA_Achr8G28220_001	OsMADS6 - MADS-box family gene with MIKCc type-box, expressed	GSMUA_Achr8P28220_001	MIKC_MADS
Ma08_g28920	133.481	-0.572855	0.257892	-2.22129	0.026331	0.0364378	GSMUA_Achr8G28330_001	HSF-type DNA-binding domain containing protein, expressed	GSMUA_Achr8P28330_001	HSF
Ma08_g28960	8.64148	-4.02891	1.16511	-3.45796	0.000544272	0.0009272	GSMUA_Achr8G28400_001	helix-loop-helix DNA-binding protein, putative, expressed	GSMUA_Achr8P28400_001	bHLH
Ma08_g29460	209.349	-1.22199	0.241272	-5.0648	4.09e-07	9.28e-07	GSMUA_Achr8G28910_001	NIN, putative, expressed	GSMUA_Achr8P28910_001	Nin-like
Ma08_g30420	37.1727	1.58503	0.471168	3.36405	0.000768075	0.00128614	GSMUA_Achr8G29960_001	expressed protein	GSMUA_Achr8P29960_001	bZIP
Ma08_g31100	14.5323	0.504229	0.825847	0.610559	0.541491	0.587453	GSMUA_Achr8G30640_001	growth regulating factor protein, putative, expressed	GSMUA_Achr8P30640_001	GRF
Ma08_g31150	48.0327	-3.14694	0.559581	-5.62374	1.87e-08	4.67e-08	GSMUA_Achr8G30700_001	nuclear transcription factor Y subunit, putative, expressed	GSMUA_Achr8P30700_001	NF-YA
Ma08_g31220	31.5784	2.99569	0.539563	5.55206	2.82e-08	6.97e-08	GSMUA_Achr8G30770_001	KANADI1, putative, expressed	GSMUA_Achr8P30770_001	G2-like
Ma08_g31290	363.483	0.181044	0.141709	1.27758	0.201399	0.240256	GSMUA_Achr8G30850_001	two-component response regulator, putative, expressed	GSMUA_Achr8P30850_001	ARR-B
Ma08_g31390	60.5023	0.346985	0.360475	0.962576	0.33576	0.38269	GSMUA_Achr8G30950_001	SHR, putative, expressed	GSMUA_Achr8P30950_001	GRAS
Ma08_g31560	162.485	1.04905	0.260205	4.03165	5.54e-05	0.000104168	GSMUA_Achr8G31150_001	BES1/BZR1 homolog protein, putative, expressed	GSMUA_Achr8P31150_001	BES1
Ma08_g31580	35.9892	7.90655	1.13133	6.98872	2.77e-12	8.73e-12	GSMUA_Achr8G31170_001	homeobox domain containing protein, expressed	GSMUA_Achr8P31170_001	HD-ZIP
Ma08_g31790	241.294	0.451161	0.197474	2.28466	0.022333	0.0312208	GSMUA_Achr8G31420_001	zinc finger family protein, putative, expressed	GSMUA_Achr8P31420_001	C3H
Ma08_g32450	354.111	0.53737	0.152032	3.53458	0.000408423	0.000704351	GSMUA_Achr8G32130_001	helix-loop-helix DNA-binding domain containing protein, expressed	GSMUA_Achr8P32130_001	bHLH
Ma08_g32760	43.5592	1.17196	0.413082	2.8371	0.00455251	0.00698434	GSMUA_Achr8G32480_001	MYB family transcription factor, putative, expressed	GSMUA_Achr8P32480_001	MYB
Ma08_g33520	242.968	1.54016	0.182715	8.42933	3.48e-17	1.4e-16	GSMUA_Achr8G33180_001	basic helix-loop-helix DND-binding domain containing protein, expressed	GSMUA_Achr8P33180_001	bHLH
Ma08_g33630	439.021	-1.05968	0.150437	-7.04398	1.87e-12	5.94e-12	GSMUA_Achr8G33310_001	no apical meristem protein, putative, expressed	GSMUA_Achr8P33310_001	NAC
Ma08_g33910	164.208	-0.395308	0.279108	-1.41633	0.15668	0.191188	GSMUA_Achr8G33560_001	Myb transcription factor, putative, expressed	GSMUA_Achr8P33560_001	G2-like
Ma08_g33940	93.2757	-1.31202	0.296424	-4.42618	9.59e-06	1.94e-05	GSMUA_Achr8G33590_001	AP2 domain containing protein, expressed	GSMUA_Achr8P33590_001	ERF
Ma08_g34170	30.2868	-2.70102	1.39686	-1.93363	0.0531586	0.0702566	GSMUA_Achr8G33850_001	expressed protein	GSMUA_Achr8P33850_001	GATA
Ma08_g34230	35.1929	5.20824	0.708502	7.35106	1.97e-13	6.6e-13	GSMUA_Achr8G33900_001	MYB family transcription factor, putative, expressed	GSMUA_Achr8P33900_001	MYB
Ma08_g34300	40.54	1.88457	0.468504	4.02253	5.76e-05	0.000108125	GSMUA_Achr8G33960_001	la domain containing protein, putative, expressed	GSMUA_Achr8P33960_001	bZIP
Ma09_g00330	16.8804	0.259873	0.732479	0.354785	0.722751	0.756982	GSMUA_Achr9G00350_001	ZOS4-14 - C2H2 zinc finger protein, expressed	GSMUA_Achr9P00350_001	C2H2
Ma09_g00760	270.209	-0.50489	0.231226	-2.18353	0.0289967	0.0398933	GSMUA_Achr9G00790_001	histone-like transcription factor and archaeal histone, putative, expressed	GSMUA_Achr9P00790_001	NF-YB
Ma09_g00890	87.933	0.458194	0.312514	1.46616	0.142606	0.175299	GSMUA_Achr9G00910_001	HSF-type DNA-binding domain containing protein, expressed	GSMUA_Achr9P00910_001	HSF
Ma09_g01300	1550.97	-1.53423	0.0984743	-15.58	9.95e-55	1.08e-53	GSMUA_Achr9G01330_001	calmodulin-binding transcription activator 4, putative, expressed	GSMUA_Achr9P01330_001	CAMTA
Ma09_g01350	8.22008	-3.42656	1.11829	-3.06412	0.00218311	0.00348066	GSMUA_Achr9G01380_001	OsSPL16 - SBP-box gene family member, expressed	GSMUA_Achr9P01380_001	SBP
Ma09_g01370	149.057	-2.1008	0.258912	-8.11396	4.9e-16	1.86e-15	GSMUA_Achr9G01400_001	WRKY72, expressed	GSMUA_Achr9P01400_001	WRKY
Ma09_g01560	188.525	0.318177	0.196028	1.62312	0.104564	0.131771	GSMUA_Achr9G01590_001	AP2 domain containing protein, expressed	GSMUA_Achr9P01590_001	ERF
Ma09_g01610	178.787	-1.04717	0.248852	-4.20802	2.58e-05	5e-05	GSMUA_Achr9G01640_001	HSF-type DNA-binding domain containing protein, expressed	GSMUA_Achr9P01640_001	HSF
Ma09_g01710	48.8281	-1.07592	0.491952	-2.18704	0.0287396	0.0395568	GSMUA_Achr9G01710_001	Myb-like DNA-binding domain containing protein, putative, expressed	GSMUA_Achr9P01710_001	G2-like
Ma09_g02300	5602.07	-6.00215	0.101036	-59.4063	0	0	GSMUA_Achr9G02360_001	B-box zinc finger family protein, putative, expressed	GSMUA_Achr9P02360_001	DBB
Ma09_g03010	100.958	3.55859	0.336325	10.5808	3.66e-26	2.03e-25	GSMUA_Achr9G03020_001	WRKY37, expressed	GSMUA_Achr9P03020_001	WRKY
Ma09_g03040	120.665	2.97605	0.290942	10.229	1.47e-24	7.75e-24	GSMUA_Achr9G03060_001	AP2 domain containing protein, expressed	GSMUA_Achr9P03060_001	AP2
Ma09_g03260	52.4672	-2.79268	0.418753	-6.66904	2.57e-11	7.69e-11	GSMUA_Achr9G03270_001	dof zinc finger domain containing protein, putative, expressed	GSMUA_Achr9P03270_001	Dof
Ma09_g03310	39.1805	0.552454	0.444532	1.24278	0.21395	0.253864	GSMUA_Achr9G03320_001	MYB family transcription factor, putative, expressed	GSMUA_Achr9P03320_001	MYB
Ma09_g03740	65.0773	-0.395217	0.374055	-1.05657	0.290706	0.335874	GSMUA_Achr9G03720_001	MYB family transcription factor, putative, expressed	GSMUA_Achr9P03720_001	MYB
Ma09_g03900	678.624	-1.01116	0.118272	-8.54947	1.24e-17	5.06e-17	GSMUA_Achr9G03910_001	initiator-binding protein, putative, expressed	GSMUA_Achr9P03910_001	MYB_related
Ma09_g04220	248.684	-1.60407	0.213085	-7.52781	5.16e-14	1.79e-13	GSMUA_Achr9G04270_001	AP2 domain containing protein, expressed	GSMUA_Achr9P04270_001	AP2
Ma09_g04340	874.992	-0.951711	0.103504	-9.19495	3.75e-20	1.7e-19	GSMUA_Achr9G04400_001	MYB family transcription factor, putative, expressed	GSMUA_Achr9P04400_001	MYB
Ma09_g04460	95.9078	0.547807	0.304834	1.79706	0.0723255	0.0935904	GSMUA_Achr9G04510_001	transcription factor like protein, putative, expressed	GSMUA_Achr9P04510_001	Trihelix
Ma09_g04570	57.0674	-3.74748	1.03835	-3.60909	0.000307278	0.000537238	GSMUA_Achr9G04630_001	AP2 domain containing protein, expressed	GSMUA_Achr9P04630_001	ERF
Ma09_g04760	17.8403	-6.51698	1.19514	-5.45291	4.96e-08	1.2e-07	GSMUA_Achr9G04830_001	WRKY45, expressed	GSMUA_Achr9P04830_001	WRKY
Ma09_g04890	52.5281	2.63228	0.433896	6.06662	1.31e-09	3.53e-09	GSMUA_Achr9G04960_001	No apical meristem protein, putative, expressed	GSMUA_Achr9P04960_001	NAC
Ma09_g04960	547.944	-2.87469	0.14422	-19.9326	2.12e-88	3.92e-87	GSMUA_Achr9G05020_001	expressed protein	GSMUA_Achr9P05020_001	Dof
Ma09_g04970	58.1192	1.55133	0.420837	3.6863	0.00022754	0.000403341	GSMUA_Achr9G05030_001	Myb transcription factor, putative, expressed	GSMUA_Achr9P05030_001	G2-like
Ma09_g05160	54.6753	-0.422421	0.377699	-1.11841	0.263394	0.306923	GSMUA_Achr9G05260_001	AP2 domain containing protein, expressed	GSMUA_Achr9P05260_001	ERF
Ma09_g05200	270.007	0.143091	0.176303	0.811622	0.417009	0.465221	GSMUA_Achr9G05310_001	transcription factor, putative, expressed	GSMUA_Achr9P05310_001	bZIP
Ma09_g05330	48.123	-8.06011	1.12437	-7.16853	7.58e-13	2.47e-12	GSMUA_Achr9G05460_001	WRKY111, expressed	GSMUA_Achr9P05460_001	WRKY
Ma09_g05490	24.2286	-1.472	0.590421	-2.49314	0.0126618	0.0183618	GSMUA_Achr9G05660_001	heat stress transcription factor, putative, expressed	GSMUA_Achr9P05660_001	HSF
Ma09_g05500	512.852	-2.3275	0.166519	-13.9774	2.14e-44	1.88e-43	GSMUA_Achr9G05670_001	BES1/BZR1 homolog protein, putative, expressed	GSMUA_Achr9P05670_001	BES1
Ma09_g05760	328.475	0.694603	0.149576	4.64381	3.42e-06	7.19e-06	GSMUA_Achr9G05930_001	Myb transcription factor, putative, expressed	GSMUA_Achr9P05930_001	MYB_related
Ma09_g06150	26.4906	-1.01075	0.589399	-1.71489	0.0863659	0.110338	GSMUA_Achr9G06330_001	tesmin/TSO1-like CXC domain containing protein, expressed	GSMUA_Achr9P06330_001	CPP
Ma09_g06230	194.371	-1.00905	0.204318	-4.93863	7.87e-07	1.74e-06	GSMUA_Achr9G06410_001	transcription factor like protein, putative, expressed	GSMUA_Achr9P06410_001	Trihelix
Ma09_g06430	404.236	-1.3215	0.168092	-7.86175	3.79e-15	1.38e-14	GSMUA_Achr9G06610_001	DDT, putative, expressed	GSMUA_Achr9P06610_001	HB-other
Ma09_g06750	213.317	-0.864109	0.186974	-4.62155	3.81e-06	7.97e-06	GSMUA_Achr9G07000_001	MYB family transcription factor, putative, expressed	GSMUA_Achr9P07000_001	MYB
Ma09_g06740	153.916	-0.0600108	0.223406	-0.268618	0.788224	0.815537	GSMUA_Achr9G07000_001	MYB family transcription factor, putative, expressed	GSMUA_Achr9P07000_001	MYB
Ma09_g06930	495.462	-0.333215	0.127939	-2.60448	0.00920144	0.0135754	GSMUA_Achr9G07180_001	zinc finger C-x8-C-x5-C-x3-H type family protein, expressed	GSMUA_Achr9P07180_001	C3H
Ma09_g06980	488.987	1.62795	0.147136	11.0643	1.87e-28	1.11e-27	GSMUA_Achr9G07230_001	WRKY72, expressed	GSMUA_Achr9P07230_001	WRKY
Ma09_g06990	80.3227	-0.816249	0.34047	-2.39742	0.0165111	0.0235275	GSMUA_Achr9G07230_001	WRKY72, expressed	GSMUA_Achr9P07230_001	WRKY
Ma09_g07040	86.065	-0.11134	0.350559	-0.317609	0.750782	0.78236	GSMUA_Achr9G07330_001	BHLH transcription factor, putative, expressed	GSMUA_Achr9P07330_001	bHLH
Ma09_g07750	126.929	-3.50696	0.34716	-10.1018	5.42e-24	2.81e-23	GSMUA_Achr9G08090_001	ZF-HD protein dimerisation region containing protein, expressed	GSMUA_Achr9P08090_001	ZF-HD
Ma09_g07970	392.721	-2.66566	0.189676	-14.0537	7.31e-45	6.49e-44	GSMUA_Achr9G08310_001	auxin response factor 7, putative, expressed	GSMUA_Achr9P08310_001	ARF
Ma09_g08540	107.972	-0.902991	0.2983	-3.02712	0.00246895	0.00391274	GSMUA_Achr9G08900_001	bZIP transcription factor domain containing protein, expressed	GSMUA_Achr9P08900_001	bZIP
Ma09_g08900	82.2457	-0.194691	0.294247	-0.661659	0.50819	0.555059	GSMUA_Achr9G09260_001	histone-like transcription factor and archaeal histone, putative, expressed	GSMUA_Achr9P09260_001	NF-YB
Ma09_g08920	78.2836	0.599083	0.309605	1.93499	0.0529911	0.0700535	GSMUA_Achr9G09280_001	transcription factor, putative, expressed	GSMUA_Achr9P09280_001	bZIP
Ma09_g09030	9.58007	-0.132091	0.788799	-0.167458	0.86701	0.884547	GSMUA_Achr9G09370_001	ZOS3-10 - C2H2 zinc finger protein, expressed	GSMUA_Achr9P09370_001	C2H2
Ma09_g09260	195.887	2.11777	0.223085	9.49311	2.24e-21	1.06e-20	GSMUA_Achr9G09630_001	MYB family transcription factor, putative, expressed	GSMUA_Achr9P09630_001	G2-like
Ma09_g09280	25.15	-2.42176	0.713904	-3.39228	0.000693146	0.00116645	GSMUA_Achr9G09650_001	dof zinc finger domain containing protein, putative, expressed	GSMUA_Achr9P09650_001	Dof
Ma09_g09410	8.72019	0.697073	0.875579	0.796128	0.425958	0.473973	GSMUA_Achr9G09800_001	homeobox associated leucine zipper, putative, expressed	GSMUA_Achr9P09800_001	HD-ZIP
Ma09_g09650	12.7887	0.935621	0.742056	1.26085	0.207363	0.246707	GSMUA_Achr9G10060_001	FAR1 family protein, expressed	GSMUA_Achr9P10060_001	FAR1
Ma09_g09760	282.385	4.72255	0.336665	14.0274	1.06e-44	9.38e-44	GSMUA_Achr9G10210_001	no apical meristem protein, putative, expressed	GSMUA_Achr9P10210_001	NAC
Ma09_g09890	257.151	-0.504674	0.172025	-2.93372	0.00334926	0.0052193	GSMUA_Achr9G10300_001	nuclear transcription factor Y subunit, putative, expressed	GSMUA_Achr9P10300_001	NF-YA
Ma09_g10150	408.423	4.05339	0.193194	20.981	9.78e-98	2.02e-96	GSMUA_Achr9G10530_001	protein kinase, putative, expressed	GSMUA_Achr9P10530_001	LBD
Ma09_g10230	46.7578	-1.75883	0.455077	-3.86491	0.00011113	0.000203428	GSMUA_Achr9G10600_001	tesmin/TSO1-like CXC domain containing protein, expressed	GSMUA_Achr9P10600_001	CPP
Ma09_g10630	101.491	0.476996	0.294087	1.62196	0.104813	0.132046	GSMUA_Achr9G11020_001	BEE 1, putative, expressed	GSMUA_Achr9P11020_001	bHLH
Ma09_g10920	19.1158	1.33379	0.625541	2.13222	0.0329889	0.0450091	GSMUA_Achr9G11300_001	helix-loop-helix DNA-binding domain containing protein, expressed	GSMUA_Achr9P11300_001	bHLH
Ma09_g10930	20.4781	-2.16366	1.66877	-1.29656	0.194782	0.233186	GSMUA_Achr9G11310_001	AP2 domain containing protein, expressed	GSMUA_Achr9P11310_001	ERF
Ma09_g11100	470.308	-1.93914	0.174636	-11.1039	1.2e-28	7.19e-28	GSMUA_Achr9G11480_001	AP2 domain containing protein, expressed	GSMUA_Achr9P11480_001	ERF
Ma09_g11140	293.119	-0.757939	0.17	-4.45846	8.26e-06	1.68e-05	GSMUA_Achr9G11530_001	dof zinc finger domain containing protein, putative, expressed	GSMUA_Achr9P11530_001	Dof
Ma09_g11160	224.337	-0.93192	0.223393	-4.17167	3.02e-05	5.83e-05	GSMUA_Achr9G11550_001	core histone H2A/H2B/H3/H4, putative, expressed	GSMUA_Achr9P11550_001	NF-YC
Ma09_g11170	101.45	-0.479427	0.26055	-1.84006	0.06576	0.0856196	GSMUA_Achr9G11550_001	core histone H2A/H2B/H3/H4, putative, expressed	GSMUA_Achr9P11550_001	NF-YC
Ma09_g11650	1303.14	-3.33612	0.351258	-9.49764	2.15e-21	1.02e-20	GSMUA_Achr9G12070_001	chitin-inducible gibberellin-responsive protein, putative, expressed	GSMUA_Achr9P12070_001	GRAS
Ma09_g12020	242.765	-3.18623	0.251214	-12.6833	7.32e-37	5.43e-36	GSMUA_Achr9G12390_001	expressed protein	GSMUA_Achr9P12390_001	MYB_related
Ma09_g12010	144.052	-0.454539	0.220701	-2.05952	0.0394443	0.0531946	GSMUA_Achr9G12390_001	expressed protein	GSMUA_Achr9P12390_001	MYB_related
Ma09_g12220	41.5685	1.05174	0.431087	2.43973	0.0146981	0.0211044	GSMUA_Achr9G12600_001	ZOS6-05 - C2H2 zinc finger protein, expressed	GSMUA_Achr9P12600_001	C2H2
Ma09_g12460	267.396	-0.185676	0.170972	-1.086	0.277479	0.32187	GSMUA_Achr9G12860_001	CCT/B-box zinc finger protein, putative, expressed	GSMUA_Achr9P12860_001	CO-like
Ma09_g12570	149.655	0.118174	0.230723	0.512188	0.608519	0.651627	GSMUA_Achr9G12950_001	ethylene-responsive transcription factor, putative, expressed	GSMUA_Achr9P12950_001	ERF
Ma09_g13390	420.303	-0.0290861	0.160767	-0.180921	0.856429	0.875942	GSMUA_Achr9G13870_001	GATA transcription factor 25, putative, expressed	GSMUA_Achr9P13870_001	GATA
Ma09_g13560	888.099	-0.738882	0.102978	-7.17511	7.22e-13	2.35e-12	GSMUA_Achr9G14090_001	auxin response factor 19, putative, expressed	GSMUA_Achr9P14090_001	ARF
Ma09_g13620	1170.6	0.830408	0.0891039	9.31955	1.17e-20	5.38e-20	GSMUA_Achr9G14160_001	OsSPL12 - SBP-box gene family member, expressed	GSMUA_Achr9P14160_001	SBP
Ma09_g13790	122.899	2.28521	0.276965	8.2509	1.57e-16	6.13e-16	GSMUA_Achr9G14340_001	transcription factor like protein, putative, expressed	GSMUA_Achr9P14340_001	Trihelix
Ma09_g13810	15.2654	0.743126	0.692028	1.07384	0.282895	0.327627	GSMUA_Achr9G14360_001	AP2 domain containing protein, expressed	GSMUA_Achr9P14360_001	ERF
Ma09_g14020	2065.95	1.10035	0.0832595	13.2159	7.1e-40	5.67e-39	GSMUA_Achr9G14570_001	homeobox associated leucine zipper, putative, expressed	GSMUA_Achr9P14570_001	HD-ZIP
Ma09_g14370	101.053	-0.253135	0.315651	-0.801946	0.422584	0.470571	GSMUA_Achr9G14960_001	homeobox associated leucine zipper, putative, expressed	GSMUA_Achr9P14960_001	HD-ZIP
Ma09_g14590	472.501	-7.01465	1.03722	-6.76295	1.35e-11	4.11e-11	GSMUA_Achr9G15180_001	OsMADS22 - MADS-box family gene with MIKCc type-box, expressed	GSMUA_Achr9P15180_001	MIKC_MADS
Ma09_g14960	88.6306	-0.317748	0.274298	-1.1584	0.2467	0.289147	GSMUA_Achr9G15540_001	OsMADS27 - MADS-box family gene with MIKCc type-box, expressed	GSMUA_Achr9P15540_001	MIKC_MADS
Ma09_g15030	282.164	-0.646949	0.194421	-3.32756	0.000876094	0.00145795	GSMUA_Achr9G15620_001	UBX domain containing protein, expressed	GSMUA_Achr9P15620_001	C2H2
Ma09_g15100	50.6225	-2.93161	0.500319	-5.85947	4.64e-09	1.21e-08	GSMUA_Achr9G15710_001	homeobox associated leucine zipper, putative, expressed	GSMUA_Achr9P15710_001	HD-ZIP
Ma09_g15170	113.141	2.97153	0.318254	9.33698	9.91e-21	4.58e-20	GSMUA_Achr9G15780_001	GAGA-binding protein, putative, expressed	GSMUA_Achr9P15780_001	BBR-BPC
Ma09_g15910	236.74	-0.899252	0.222732	-4.03738	5.41e-05	0.000101792	GSMUA_Achr9G16610_001	two-component response regulator, putative, expressed	GSMUA_Achr9P16610_001	ARR-B
Ma09_g17040	21.7283	-0.860462	0.572282	-1.50356	0.132694	0.164061	GSMUA_Achr9G16920_001	no apical meristem protein, putative, expressed	GSMUA_Achr9P16920_001	NAC
Ma09_g16940	963.326	5.08192	0.148245	34.2807	1.52e-257	1.16e-255	GSMUA_Achr9G17050_001	myb-like DNA-binding domain containing protein, putative, expressed	GSMUA_Achr9P17050_001	MYB
Ma09_g16910	1287.12	-0.0944539	0.096116	-0.982707	0.325752	0.372338	GSMUA_Achr9G17080_001	ethylene-insensitive 3, putative, expressed	GSMUA_Achr9P17080_001	EIL
Ma09_g16630	269.557	-1.99792	0.244143	-8.18338	2.76e-16	1.06e-15	GSMUA_Achr9G17440_001	OsSPL9 - SBP-box gene family member, expressed	GSMUA_Achr9P17440_001	SBP
Ma09_g16450	229.065	0.78985	0.204465	3.86302	0.000111996	0.000204939	GSMUA_Achr9G17630_001	zinc finger C-x8-C-x5-C-x3-H type family protein, expressed	GSMUA_Achr9P17630_001	C3H
Ma09_g17480	185.891	-1.25357	0.230058	-5.44895	5.07e-08	1.23e-07	GSMUA_Achr9G18080_001	PTF1, putative, expressed	GSMUA_Achr9P18080_001	bHLH
Ma09_g17490	359.109	2.11582	0.186266	11.3592	6.68e-30	4.14e-29	GSMUA_Achr9G18090_001	AP2 domain containing protein, expressed	GSMUA_Achr9P18090_001	ERF
Ma09_g17570	578.189	-0.497622	0.127351	-3.90748	9.33e-05	0.000171966	GSMUA_Achr9G18170_001	auxin response factor, putative, expressed	GSMUA_Achr9P18170_001	ARF
Ma09_g17750	3772.92	0.212078	0.0592277	3.58072	0.000342643	0.000595941	GSMUA_Achr9G18360_001	homeobox associated leucine zipper, putative, expressed	GSMUA_Achr9P18360_001	HD-ZIP
Ma09_g17890	161.846	2.13739	0.250463	8.53375	1.42e-17	5.78e-17	GSMUA_Achr9G18520_001	transcription factor BIM2, putative, expressed	GSMUA_Achr9P18520_001	bHLH
Ma09_g19630	91.1527	2.84113	0.351849	8.07484	6.76e-16	2.56e-15	GSMUA_Achr9G18770_001	chitin-inducible gibberellin-responsive protein 2, putative, expressed	GSMUA_Achr9P18770_001	GRAS
Ma09_g19280	32.4476	0.74319	0.451849	1.64478	0.100016	0.12645	GSMUA_Achr9G18800_001	expressed protein	GSMUA_Achr9P18800_001	Trihelix
Ma09_g19930	1962.52	1.9464	0.079609	24.4495	5.09e-132	1.53e-130	GSMUA_Achr9G19070_001	Myb-like DNA-binding domain containing protein, putative, expressed	GSMUA_Achr9P19070_001	G2-like
Ma09_g19970	225.48	0.368342	0.182728	2.0158	0.0438208	0.0586688	GSMUA_Achr9G19110_001	transcription factor BIM2, putative, expressed	GSMUA_Achr9P19110_001	bHLH
Ma09_g20180	440.59	-1.1457	0.135629	-8.44731	2.98e-17	1.2e-16	GSMUA_Achr9G19330_001	AP2 domain containing protein, expressed	GSMUA_Achr9P19330_001	ERF
Ma09_g18260	41.327	-3.73544	0.599176	-6.2343	4.54e-10	1.26e-09	GSMUA_Achr9G19380_001	MYB family transcription factor, putative, expressed	GSMUA_Achr9P19380_001	MYB
Ma09_g19410	37.1835	5.09906	0.699839	7.28604	3.19e-13	1.06e-12	GSMUA_Achr9G19520_001	no apical meristem protein, putative, expressed	GSMUA_Achr9P19520_001	NAC
Ma09_g19720	231.35	-0.338746	0.198291	-1.70833	0.0875759	0.111748	GSMUA_Achr9G19580_001	WRKY89, expressed	GSMUA_Achr9P19580_001	WRKY
Ma09_g19670	1842.88	-2.90991	0.0909182	-32.0058	9.05e-225	5.51e-223	GSMUA_Achr9G19630_001	CCT/B-box zinc finger protein, putative, expressed	GSMUA_Achr9P19630_001	CO-like
Ma09_g18710	156.121	1.02576	0.227764	4.5036	6.68e-06	1.37e-05	GSMUA_Achr9G20120_001	DNA-binding bromodomain-containing protein, putative, expressed	GSMUA_Achr9P20120_001	MYB_related
Ma09_g18630	61.2043	-4.87224	0.658291	-7.40134	1.35e-13	4.56e-13	GSMUA_Achr9G20200_001	transcription factor, putative, expressed	GSMUA_Achr9P20200_001	bZIP
Ma09_g18650	28.3159	2.57212	0.597678	4.30352	1.68e-05	3.32e-05	GSMUA_Achr9G20220_001	OsSPL17 - SBP-box gene family member, expressed	GSMUA_Achr9P20220_001	SBP
Ma09_g20430	416.418	-0.998034	0.164365	-6.07206	1.26e-09	3.42e-09	GSMUA_Achr9G20400_001	No apical meristem protein, putative, expressed	GSMUA_Achr9P20400_001	NAC
Ma09_g20610	510.29	-2.98364	0.148121	-20.1432	3.08e-90	5.85e-89	GSMUA_Achr9G20620_001	MYB_Al protein, putative, expressed	GSMUA_Achr9P20620_001	MYB
Ma09_g21470	185.859	0.927316	0.250277	3.70516	0.000211255	0.000375788	GSMUA_Achr9G20700_001	expressed protein	GSMUA_Achr9P20700_001	GATA
Ma09_g21380	16.0332	5.96298	1.13851	5.23755	1.63e-07	3.8e-07	GSMUA_Achr9G20820_001	transcription factor MYC7E, putative, expressed	GSMUA_Achr9P20820_001	bHLH
Ma09_g21280	10.7178	2.24236	0.787286	2.84821	0.0043966	0.00675907	GSMUA_Achr9G20930_001	B-box zinc finger family protein, putative, expressed	GSMUA_Achr9P20930_001	DBB
Ma09_g21090	307.106	-0.377238	0.157497	-2.39521	0.0166109	0.0236624	GSMUA_Achr9G21090_001	histone-like transcription factor and archaeal histone, putative, expressed	GSMUA_Achr9P21090_001	NF-YC
Ma09_g21840	10.7947	-5.51107	1.26291	-4.36377	1.28e-05	2.56e-05	GSMUA_Achr9G21360_001	DUF260 domain containing protein, putative, expressed	GSMUA_Achr9P21360_001	LBD
Ma09_g22050	406.247	-0.290157	0.135355	-2.14368	0.0320588	0.0438394	GSMUA_Achr9G21560_001	WRKY121, expressed	GSMUA_Achr9P21560_001	WRKY
Ma09_g22080	715.3	-1.07703	0.110909	-9.71087	2.71e-22	1.32e-21	GSMUA_Achr9G21580_001	homeobox domain containing protein, expressed	GSMUA_Achr9P21580_001	TALE
Ma09_g22240	22.2633	1.42515	0.578801	2.46224	0.0138073	0.019901	GSMUA_Achr9G21760_001	zinc finger C-x8-C-x5-C-x3-H type family protein, expressed	GSMUA_Achr9P21760_001	C3H
Ma09_g22380	1552.11	0.732617	0.0949323	7.71726	1.19e-14	4.24e-14	GSMUA_Achr9G21870_001	MYB family transcription factor, putative, expressed	GSMUA_Achr9P21870_001	MYB
Ma09_g22830	137.637	-5.9433	1.40135	-4.24113	2.22e-05	4.34e-05	GSMUA_Achr9G22300_001	helix-loop-helix DNA-binding domain containing protein, expressed	GSMUA_Achr9P22300_001	bHLH
Ma09_g23050	393.558	1.65159	0.173492	9.51964	1.74e-21	8.25e-21	GSMUA_Achr9G22540_001	AP2 domain containing protein, expressed	GSMUA_Achr9P22540_001	AP2
Ma09_g23100	428.522	-3.09211	0.177282	-17.4418	3.97e-68	5.38e-67	GSMUA_Achr9G22600_001	MYB family transcription factor, putative, expressed	GSMUA_Achr9P22600_001	MYB
Ma09_g23140	203.132	0.851375	0.217124	3.92114	8.81e-05	0.000162917	GSMUA_Achr9G22640_001	zinc finger C-x8-C-x5-C-x3-H type family protein, expressed	GSMUA_Achr9P22640_001	C3H
Ma09_g23190	212.101	-0.28889	0.228531	-1.26411	0.206189	0.245438	GSMUA_Achr9G22690_001	CCT/B-box zinc finger protein, putative, expressed	GSMUA_Achr9P22690_001	CO-like
Ma09_g23280	365.861	0.622007	0.156803	3.9668	7.28e-05	0.000135629	GSMUA_Achr9G22780_001	transcription factor like protein, putative, expressed	GSMUA_Achr9P22780_001	Trihelix
Ma09_g23420	461.943	-6.92671	0.814007	-8.5094	1.75e-17	7.1e-17	GSMUA_Achr9G22950_001	WRKY51, expressed	GSMUA_Achr9P22950_001	WRKY
Ma09_g23770	911.438	0.342978	0.103319	3.3196	0.000901478	0.00149842	GSMUA_Achr9G23340_001	MYB family transcription factor, putative, expressed	GSMUA_Achr9P23340_001	MYB
Ma09_g24060	1077.82	-0.773948	0.09958	-7.77212	7.72e-15	2.78e-14	GSMUA_Achr9G23580_001	No apical meristem protein, putative, expressed	GSMUA_Achr9P23580_001	NAC
Ma09_g24230	391.752	-1.80596	0.163783	-11.0265	2.85e-28	1.69e-27	GSMUA_Achr9G23760_001	MYB_Al protein, putative, expressed	GSMUA_Achr9P23760_001	MYB
Ma09_g24330	375.569	0.249144	0.157214	1.58474	0.113025	0.14154	GSMUA_Achr9G23870_001	ZOS9-17 - C2H2 zinc finger protein, expressed	GSMUA_Achr9P23870_001	C2H2
Ma09_g24640	7.42405	-1.13771	0.897494	-1.26765	0.204924	0.244081	GSMUA_Achr9G24180_001	MYB family transcription factor, putative, expressed	GSMUA_Achr9P24180_001	MYB
Ma09_g24910	20.1041	1.7092	0.62144	2.75039	0.00595242	0.00899793	GSMUA_Achr9G24450_001	no apical meristem protein, putative, expressed	GSMUA_Achr9P24450_001	NAC
Ma09_g25010	17.7209	-2.80617	0.773476	-3.628	0.000285628	0.000500977	GSMUA_Achr9G24560_001	MYB family transcription factor, putative, expressed	GSMUA_Achr9P24560_001	MYB
Ma09_g25150	377.301	-2.40564	0.166638	-14.4363	3.06e-47	2.86e-46	GSMUA_Achr9G24710_001	chitin-inducible gibberellin-responsive protein, putative, expressed	GSMUA_Achr9P24710_001	GRAS
Ma09_g25160	6.6867	-2.95281	1.21198	-2.43635	0.0148362	0.021287	GSMUA_Achr9G24720_001	ZOS1-12 - C2H2 zinc finger protein, expressed	GSMUA_Achr9P24720_001	C2H2
Ma09_g25490	37.1634	-0.908366	0.437421	-2.07664	0.0378346	0.0511573	GSMUA_Achr9G25010_001	dof zinc finger domain containing protein, putative, expressed	GSMUA_Achr9P25010_001	Dof
Ma09_g25590	13.8441	6.52784	1.22547	5.32679	1e-07	2.37e-07	GSMUA_Achr9G25110_001	MYB family transcription factor, putative, expressed	GSMUA_Achr9P25110_001	MYB
Ma09_g26010	220.335	0.421237	0.198832	2.11856	0.034128	0.0464656	GSMUA_Achr9G25560_001	BHLH transcription factor, putative, expressed	GSMUA_Achr9P25560_001	bHLH
Ma09_g26110	27.2799	-4.90494	0.981479	-4.9975	5.81e-07	1.3e-06	GSMUA_Achr9G25670_001	tesmin/TSO1-like CXC domain containing protein, expressed	GSMUA_Achr9P25670_001	CPP
Ma09_g26680	554.838	1.30041	0.143346	9.07182	1.17e-19	5.18e-19	GSMUA_Achr9G26140_001	no apical meristem protein, putative, expressed	GSMUA_Achr9P26140_001	NAC
Ma09_g26830	12.0052	-5.75538	1.24484	-4.62339	3.78e-06	7.91e-06	GSMUA_Achr9G26300_001	homeobox associated leucine zipper, putative, expressed	GSMUA_Achr9P26300_001	HD-ZIP
Ma09_g27150	319.438	0.749532	0.174561	4.2938	1.76e-05	3.46e-05	GSMUA_Achr9G26570_001	MYB family transcription factor, putative, expressed	GSMUA_Achr9P26570_001	G2-like
Ma09_g27730	475.762	-0.781045	0.139861	-5.58444	2.34e-08	5.82e-08	GSMUA_Achr9G27130_001	bZIP transcription factor, putative, expressed	GSMUA_Achr9P27130_001	bZIP
Ma09_g28100	75.8439	8.92635	1.1047	8.08037	6.46e-16	2.45e-15	GSMUA_Achr9G27470_001	bHLH family protein, putative, expressed	GSMUA_Achr9P27470_001	bHLH
Ma09_g28140	198.287	-0.0341757	0.187779	-0.182	0.855583	0.875358	GSMUA_Achr9G27510_001	Myb transcription factor, putative, expressed	GSMUA_Achr9P27510_001	G2-like
Ma09_g28160	95.9491	-2.96439	0.314897	-9.41384	4.78e-21	2.24e-20	GSMUA_Achr9G27530_001	no apical meristem protein, putative, expressed	GSMUA_Achr9P27530_001	NAC
Ma09_g28270	129.692	-0.200723	0.283011	-0.709242	0.478175	0.526042	GSMUA_Achr9G27630_001	DNA-binding bromodomain-containing protein, putative, expressed	GSMUA_Achr9P27630_001	MYB_related
Ma09_g28300	58.0728	1.45244	0.359561	4.0395	5.36e-05	0.000100923	GSMUA_Achr9G27660_001	OsSPL14 - SBP-box gene family member, expressed	GSMUA_Achr9P27660_001	SBP
Ma09_g28310	289.74	0.123542	0.184498	0.669609	0.503107	0.55029	GSMUA_Achr9G27680_001	ethylene-insensitive 3, putative, expressed	GSMUA_Achr9P27680_001	EIL
Ma09_g28400	173.243	-3.05774	0.253257	-12.0737	1.46e-33	9.96e-33	GSMUA_Achr9G27780_001	helix-loop-helix DNA-binding domain containing protein, expressed	GSMUA_Achr9P27780_001	bHLH
Ma09_g28440	364.669	0.508431	0.155236	3.27522	0.00105581	0.00174055	GSMUA_Achr9G27800_001	Zinc finger C-x8-C-x5-C-x3-H type domain containing protein, expressed	GSMUA_Achr9P27800_001	C3H
Ma09_g28720	275.275	0.860086	0.167388	5.13827	2.77e-07	6.36e-07	GSMUA_Achr9G28050_001	transcription factor BIM2, putative, expressed	GSMUA_Achr9P28050_001	bHLH
Ma09_g28970	10.0805	0.616701	0.852844	0.723111	0.469612	0.517521	GSMUA_Achr9G28330_001	MYB family transcription factor, putative, expressed	GSMUA_Achr9P28330_001	MYB
Ma09_g29200	77.357	0.466716	0.292784	1.59406	0.110923	0.139155	GSMUA_Achr9G28570_001	bZIP transcription factor domain containing protein, expressed	GSMUA_Achr9P28570_001	bZIP
Ma09_g29910	12.5341	-0.094956	0.88657	-0.107105	0.914706	0.926748	GSMUA_Achr9G29330_001	OsSPL16 - SBP-box gene family member, expressed	GSMUA_Achr9P29330_001	SBP
Ma09_g29930	28.5585	4.37424	0.682142	6.41251	1.43e-10	4.12e-10	GSMUA_Achr9G29350_001	WRKY72, expressed	GSMUA_Achr9P29350_001	WRKY
Ma09_g30010	789.036	-2.90833	0.166206	-17.4984	1.47e-68	2.01e-67	GSMUA_Achr9G29430_001	metallo-beta-lactamase, putative, expressed	GSMUA_Achr9P29430_001	Trihelix
Ma09_g30060	168.323	-2.67784	0.265983	-10.0677	7.67e-24	3.96e-23	GSMUA_Achr9G29480_001	auxin response factor, putative, expressed	GSMUA_Achr9P29480_001	ARF
Ma09_g30920	81.0822	-1.18657	0.301932	-3.92993	8.5e-05	0.000157259	GSMUA_Achr9G30360_001	MYB family transcription factor, putative, expressed	GSMUA_Achr9P30360_001	MYB_related
Ma02_g02550	177.713	0.105045	0.215725	0.486938	0.626302	0.668408	GSMUA_AchrUn_randomG00660_001	NIN, putative, expressed	GSMUA_AchrUn_randomP00660_001	Nin-like
Ma02_g02530	10.5543	0.122998	0.90791	0.135474	0.892237	0.906668	GSMUA_AchrUn_randomG00680_001	transcription factor RF2a, putative, expressed	GSMUA_AchrUn_randomP00680_001	bZIP
Ma02_g02250	39.9978	-0.953385	0.455114	-2.09483	0.0361862	0.04907	GSMUA_AchrUn_randomG00900_001	TCP family transcription factor, putative, expressed	GSMUA_AchrUn_randomP00900_001	TCP
Ma00_g01590	221.865	-1.56667	0.203112	-7.71335	1.23e-14	4.37e-14	GSMUA_AchrUn_randomG01280_001	MYB family transcription factor, putative, expressed	GSMUA_AchrUn_randomP01280_001	MYB
Ma00_g01610	116.601	0.94316	0.254959	3.69927	0.000216222	0.00038422	GSMUA_AchrUn_randomG01300_001	no apical meristem protein, putative, expressed	GSMUA_AchrUn_randomP01300_001	NAC
Ma03_g16180	170.821	-1.26325	0.216217	-5.84251	5.14e-09	1.33e-08	GSMUA_AchrUn_randomG01830_001	helix-loop-helix DNA-binding domain containing protein, expressed	GSMUA_AchrUn_randomP01830_001	bHLH
Ma03_g16190	276.053	-0.812466	0.172308	-4.7152	2.41e-06	5.14e-06	GSMUA_AchrUn_randomG01830_001	helix-loop-helix DNA-binding domain containing protein, expressed	GSMUA_AchrUn_randomP01830_001	bHLH
Ma02_g01300	19.0601	1.92787	0.634192	3.03988	0.00236673	0.0037578	GSMUA_AchrUn_randomG02340_001	MYB family transcription factor, putative, expressed	GSMUA_AchrUn_randomP02340_001	MYB_related
Ma02_g01320	213.256	-0.946969	0.186026	-5.09052	3.57e-07	8.14e-07	GSMUA_AchrUn_randomG02370_001	ZOS9-17 - C2H2 zinc finger protein, expressed	GSMUA_AchrUn_randomP02370_001	C2H2
Ma05_g16520	11.8899	-1.70424	0.738871	-2.30654	0.0210803	0.0295577	GSMUA_AchrUn_randomG02760_001	no apical meristem protein, putative, expressed	GSMUA_AchrUn_randomP02760_001	NAC
Ma04_g16800	173.57	-2.1643	0.298188	-7.25819	3.92e-13	1.3e-12	GSMUA_AchrUn_randomG02860_001	transcription factor, putative, expressed	GSMUA_AchrUn_randomP02860_001	bZIP
Ma04_g16680	161.182	-1.93448	0.379157	-5.10206	3.36e-07	7.67e-07	GSMUA_AchrUn_randomG03000_001	MYB family transcription factor, putative, expressed	GSMUA_AchrUn_randomP03000_001	MYB_related
Ma04_g16640	59.4625	1.87781	0.416498	4.50856	6.53e-06	1.34e-05	GSMUA_AchrUn_randomG03030_001	ZOS10-07 - C2H2 zinc finger protein, expressed	GSMUA_AchrUn_randomP03030_001	C2H2
Ma10_g00720	137.9	5.27617	0.383978	13.7408	5.78e-43	4.94e-42	GSMUA_AchrUn_randomG03390_001	ZF-HD protein dimerisation region containing protein, expressed	GSMUA_AchrUn_randomP03390_001	ZF-HD
Ma10_g00620	625.475	-0.640926	0.132138	-4.85043	1.23e-06	2.69e-06	GSMUA_AchrUn_randomG03500_001	myb-related transcription activator, putative, expressed	GSMUA_AchrUn_randomP03500_001	MYB_related
Ma10_g00380	19.9762	-5.3237	0.986389	-5.39715	6.77e-08	1.62e-07	GSMUA_AchrUn_randomG03720_001	homeobox domain containing protein, expressed	GSMUA_AchrUn_randomP03720_001	TALE
Ma10_g00340	123.453	-0.566343	0.240165	-2.35814	0.0183669	0.0259993	GSMUA_AchrUn_randomG03750_001	ZOS1-04 - C2H2 zinc finger protein, expressed	GSMUA_AchrUn_randomP03750_001	C2H2
Ma10_g00350	29.8677	-0.551273	0.472232	-1.16738	0.243058	0.285301	GSMUA_AchrUn_randomG03750_001	ZOS1-04 - C2H2 zinc finger protein, expressed	GSMUA_AchrUn_randomP03750_001	C2H2
Ma03_g13900	550.699	-0.525539	0.120477	-4.36215	1.29e-05	2.57e-05	GSMUA_AchrUn_randomG04060_001	no apical meristem protein, putative, expressed	GSMUA_AchrUn_randomP04060_001	NAC
Ma03_g13810	10.811	1.59726	0.839037	1.90368	0.0569515	0.0748903	GSMUA_AchrUn_randomG04160_001	ZOS10-07 - C2H2 zinc finger protein, expressed	GSMUA_AchrUn_randomP04160_001	C2H2
Ma03_g13640	28.3815	-1.32914	0.495122	-2.68448	0.00726438	0.0108529	GSMUA_AchrUn_randomG04320_001	growth-regulating factor, putative, expressed	GSMUA_AchrUn_randomP04320_001	GRF
Ma03_g13610	54.5397	-1.62015	0.478484	-3.38601	0.000709173	0.00119239	GSMUA_AchrUn_randomG04340_001	transcription factor TF2, putative, expressed	GSMUA_AchrUn_randomP04340_001	Trihelix
Ma03_g13530	8.89185	-1.95924	0.986092	-1.98688	0.046936	0.0625714	GSMUA_AchrUn_randomG04420_001	transcription factor, putative, expressed	GSMUA_AchrUn_randomP04420_001	Trihelix
Ma05_g16130	106.218	-0.928379	0.254574	-3.6468	0.000265529	0.000467668	GSMUA_AchrUn_randomG04680_001	chitin-inducible gibberellin-responsive protein 2, putative, expressed	GSMUA_AchrUn_randomP04680_001	GRAS
Ma01_g22850	9.3976	3.19048	0.98989	3.22307	0.00126825	0.00207577	GSMUA_AchrUn_randomG05850_001	OsSPL18 - SBP-box gene family member, expressed	GSMUA_AchrUn_randomP05850_001	SBP
Ma01_g22890	31.1945	2.60998	0.519315	5.02581	5.01e-07	1.13e-06	GSMUA_AchrUn_randomG05930_001	MYB family transcription factor, putative, expressed	GSMUA_AchrUn_randomP05930_001	MYB_related
Ma05_g17160	75.3619	-0.151947	0.368666	-0.412152	0.680228	0.718089	GSMUA_AchrUn_randomG06460_001	auxin response factor, putative, expressed	GSMUA_AchrUn_randomP06460_001	ARF
Ma05_g17180	9.24782	2.68413	0.888815	3.01989	0.00252863	0.00400231	GSMUA_AchrUn_randomG06480_001	MYB family transcription factor, putative, expressed	GSMUA_AchrUn_randomP06480_001	G2-like
Ma11_g11490	210.567	0.0947034	0.220443	0.429606	0.667483	0.706579	GSMUA_AchrUn_randomG06770_001	zinc finger family protein, putative, expressed	GSMUA_AchrUn_randomP06770_001	C3H
Ma01_g21800	35.4534	-3.7016	1.16294	-3.18296	0.00145777	0.00236972	GSMUA_AchrUn_randomG06880_001	B3 DNA binding domain containing protein, expressed	GSMUA_AchrUn_randomP06880_001	RAV
Ma01_g21830	49.4162	0.185042	0.379971	0.486991	0.626265	0.668396	GSMUA_AchrUn_randomG06910_001	AP2 domain containing protein, expressed	GSMUA_AchrUn_randomP06910_001	ERF
Ma07_g18870	68.2382	1.80036	0.40074	4.49258	7.04e-06	1.44e-05	GSMUA_AchrUn_randomG07340_001	B-box zinc finger family protein, putative, expressed	GSMUA_AchrUn_randomP07340_001	DBB
Ma03_g14330	269.42	0.566334	0.180328	3.14057	0.00168618	0.00272024	GSMUA_AchrUn_randomG07580_001	ZOS4-03 - C2H2 zinc finger protein, expressed	GSMUA_AchrUn_randomP07580_001	C2H2
Ma03_g14290	265.155	0.651849	0.180815	3.60506	0.000312078	0.000545366	GSMUA_AchrUn_randomG07620_001	no apical meristem protein, putative, expressed	GSMUA_AchrUn_randomP07620_001	NAC
Ma08_g16670	10.701	-5.05627	1.24381	-4.06516	4.8e-05	9.08e-05	GSMUA_AchrUn_randomG08350_001	TCP family transcription factor, putative, expressed	GSMUA_AchrUn_randomP08350_001	TCP
Ma08_g16690	13.3446	1.90203	0.707322	2.68906	0.00716544	0.0107177	GSMUA_AchrUn_randomG08380_001	OsSPL16 - SBP-box gene family member, expressed	GSMUA_AchrUn_randomP08380_001	SBP
Ma00_g03940	94.3144	0.986239	0.274316	3.59527	0.000324058	0.000565069	GSMUA_AchrUn_randomG08590_001	zinc finger matrin-type protein 5, putative, expressed	GSMUA_AchrUn_randomP08590_001	C3H
Ma02_g00280	13.4982	-0.218392	0.731358	-0.298612	0.765236	0.79523	GSMUA_AchrUn_randomG08600_001	MYB family transcription factor, putative, expressed	GSMUA_AchrUn_randomP08600_001	MYB
Ma08_g17330	301.94	-0.614303	0.17311	-3.54862	0.000387253	0.000669346	GSMUA_AchrUn_randomG08930_001	calmodulin-binding transcription activator, putative, expressed	GSMUA_AchrUn_randomP08930_001	CAMTA
Ma09_g18090	32.3376	-0.85371	0.486263	-1.75566	0.0791471	0.101768	GSMUA_AchrUn_randomG09030_001	homeobox associated leucine zipper, putative, expressed	GSMUA_AchrUn_randomP09030_001	HD-ZIP
Ma00_g00430	257.061	-5.07106	0.292167	-17.3567	1.75e-67	2.35e-66	GSMUA_AchrUn_randomG09270_001	ZOS9-17 - C2H2 zinc finger protein, expressed	GSMUA_AchrUn_randomP09270_001	C2H2
Ma02_g00070	181.182	-1.0687	0.216717	-4.93131	8.17e-07	1.81e-06	GSMUA_AchrUn_randomG09790_001	AP2 domain containing protein, expressed	GSMUA_AchrUn_randomP09790_001	ERF
Ma01_g20960	164.491	-0.547301	0.227904	-2.40146	0.0163298	0.0232837	GSMUA_AchrUn_randomG09890_001	ZOS12-05 - C2H2 zinc finger protein, expressed	GSMUA_AchrUn_randomP09890_001	C2H2
Ma10_g05420	1165.13	-4.69367	0.144414	-32.5014	1.02e-231	6.53e-230	GSMUA_AchrUn_randomG10320_001	AP2 domain containing protein, expressed	GSMUA_AchrUn_randomP10320_001	AP2
Ma00_g01870	44.1031	7.39253	1.0504	7.03784	1.95e-12	6.2e-12	GSMUA_AchrUn_randomG10390_001	MYB family transcription factor, putative, expressed	GSMUA_AchrUn_randomP10390_001	G2-like
Ma09_g19200	149.53	-0.299358	0.239533	-1.24976	0.211388	0.251131	GSMUA_AchrUn_randomG10540_001	homeobox and START domains containing protein, putative, expressed	GSMUA_AchrUn_randomP10540_001	HD-ZIP
Ma04_g16460	306.235	-0.212135	0.17976	-1.1801	0.237959	0.279861	GSMUA_AchrUn_randomG11300_001	auxin response factor 7, putative, expressed	GSMUA_AchrUn_randomP11300_001	ARF
Ma06_g24750	424.389	0.66865	0.132768	5.03622	4.75e-07	1.07e-06	GSMUA_AchrUn_randomG11980_001	no apical meristem protein, putative, expressed	GSMUA_AchrUn_randomP11980_001	NAC
Ma06_g24790	116.204	3.86106	0.369151	10.4593	1.33e-25	7.25e-25	GSMUA_AchrUn_randomG12040_001	AP2 domain containing protein, expressed	GSMUA_AchrUn_randomP12040_001	ERF
Ma02_g00510	864.206	-2.76166	0.13114	-21.0588	1.9e-98	3.96e-97	GSMUA_AchrUn_randomG12130_001	transcription factor, putative, expressed	GSMUA_AchrUn_randomP12130_001	bZIP
Ma02_g00520	213.849	0.529246	0.1953	2.70991	0.0067301	0.0101041	GSMUA_AchrUn_randomG12130_001	transcription factor, putative, expressed	GSMUA_AchrUn_randomP12130_001	bZIP
Ma02_g00460	302.861	0.639614	0.163773	3.9055	9.4e-05	0.000173328	GSMUA_AchrUn_randomG12190_001	bZIP transcription factor, putative, expressed	GSMUA_AchrUn_randomP12190_001	bZIP
Ma08_g02790	772.906	-0.449051	0.148252	-3.02897	0.00245389	0.00388984	GSMUA_AchrUn_randomG13180_001	WRKY89, expressed	GSMUA_AchrUn_randomP13180_001	WRKY
Ma09_g17920	504.495	2.05843	0.13588	15.1489	7.7e-52	7.86e-51	GSMUA_AchrUn_randomG13230_001	dof zinc finger domain containing protein, putative, expressed	GSMUA_AchrUn_randomP13230_001	Dof
Ma09_g16170	42.2239	-0.558049	0.436558	-1.27829	0.201146	0.239998	GSMUA_AchrUn_randomG13420_001	LRP1, putative, expressed	GSMUA_AchrUn_randomP13420_001	SRS
Ma09_g16130	109.406	0.44609	0.255531	1.74574	0.0808564	0.103786	GSMUA_AchrUn_randomG13500_001	AP2 domain containing protein, expressed	GSMUA_AchrUn_randomP13500_001	AP2
Ma09_g17230	45.0065	0.395492	0.390362	1.01314	0.310993	0.357129	GSMUA_AchrUn_randomG14020_001	bZIP transcription factor family protein, putative, expressed	GSMUA_AchrUn_randomP14020_001	bZIP
Ma10_g01420	66.036	-3.68257	0.560238	-6.57323	4.92e-11	1.45e-10	GSMUA_AchrUn_randomG14580_001	AP2 domain containing protein, expressed	GSMUA_AchrUn_randomP14580_001	ERF
Ma00_g01210	10.6731	-1.5971	0.891076	-1.79233	0.0730796	0.0945059	GSMUA_AchrUn_randomG14660_001	homeobox associated leucine zipper, putative, expressed	GSMUA_AchrUn_randomP14660_001	HD-ZIP
Ma05_g17960	396.337	0.122301	0.156966	0.779155	0.435888	0.483663	GSMUA_AchrUn_randomG14770_001	auxin response factor, putative, expressed	GSMUA_AchrUn_randomP14770_001	ARF
Ma05_g17970	43.927	-4.15427	0.651976	-6.37181	1.87e-10	5.33e-10	GSMUA_AchrUn_randomG14780_001	inducer of CBF expression 1, putative, expressed	GSMUA_AchrUn_randomP14780_001	bHLH
Ma08_g15960	86.0113	1.98329	0.314674	6.3027	2.93e-10	8.24e-10	GSMUA_AchrUn_randomG15100_001	MYB family transcription factor, putative, expressed	GSMUA_AchrUn_randomP15100_001	MYB
Ma11_g11550	68.4179	-1.65682	0.349241	-4.74406	2.09e-06	4.48e-06	GSMUA_AchrUn_randomG15140_001	nuclear transcription factor Y subunit, putative, expressed	GSMUA_AchrUn_randomP15140_001	NF-YA
Ma11_g11580	7.22878	0.288487	0.886853	0.325293	0.744959	0.776997	GSMUA_AchrUn_randomG15160_001	KANADI1, putative, expressed	GSMUA_AchrUn_randomP15160_001	G2-like
Ma03_g16110	20.4425	-4.70662	0.915739	-5.13969	2.75e-07	6.31e-07	GSMUA_AchrUn_randomG15440_001	helix-loop-helix DNA-binding domain containing protein, expressed	GSMUA_AchrUn_randomP15440_001	bHLH
Ma06_g26230	85.8653	-2.76888	0.412937	-6.70534	2.01e-11	6.04e-11	GSMUA_AchrUn_randomG15520_001	homeobox associated leucine zipper, putative, expressed	GSMUA_AchrUn_randomP15520_001	HD-ZIP
Ma05_g19620	204.201	0.124	0.184663	0.671494	0.501906	0.549071	GSMUA_AchrUn_randomG15560_001	MYB family transcription factor, putative, expressed	GSMUA_AchrUn_randomP15560_001	MYB
Ma09_g20900	231.623	0.223015	0.17716	1.25884	0.20809	0.247514	GSMUA_AchrUn_randomG15790_001	transcription regulator, putative, expressed	GSMUA_AchrUn_randomP15790_001	GeBP
Ma00_g02790	468.727	-4.52998	0.208001	-21.7787	3.7e-105	8.47e-104	GSMUA_AchrUn_randomG16100_001	AP2 domain containing protein, expressed	GSMUA_AchrUn_randomP16100_001	ERF
Ma07_g18010	24.4371	-2.26895	0.679225	-3.34049	0.000836301	0.00139494	GSMUA_AchrUn_randomG16200_001	AP2 domain containing protein, expressed	GSMUA_AchrUn_randomP16200_001	AP2
Ma08_g16760	71.4235	3.98027	0.408536	9.74277	1.98e-22	9.73e-22	GSMUA_AchrUn_randomG16400_001	MYB family transcription factor, putative, expressed	GSMUA_AchrUn_randomP16400_001	MYB
Ma00_g02280	26.7513	1.36851	0.492084	2.78104	0.00541849	0.00823753	GSMUA_AchrUn_randomG16890_001	BHLH transcription factor, putative, expressed	GSMUA_AchrUn_randomP16890_001	bHLH
Ma00_g02930	30.4275	-4.5133	1.31417	-3.43434	0.000594	0.0010071	GSMUA_AchrUn_randomG17050_001	no apical meristem protein, putative, expressed	GSMUA_AchrUn_randomP17050_001	NAC
Ma02_g01530	70.7736	2.98724	0.358722	8.32744	8.26e-17	3.26e-16	GSMUA_AchrUn_randomG17260_001	no apical meristem protein, putative, expressed	GSMUA_AchrUn_randomP17260_001	NAC
Ma02_g01890	109.824	1.81655	0.288269	6.30157	2.95e-10	8.3e-10	GSMUA_AchrUn_randomG17360_001	No apical meristem protein, putative, expressed	GSMUA_AchrUn_randomP17360_001	NAC
Ma02_g00790	177.153	-3.69656	1.02397	-3.61004	0.000306153	0.000535381	GSMUA_AchrUn_randomG17570_001	WRKY3, expressed	GSMUA_AchrUn_randomP17570_001	WRKY
Ma00_g00030	236.207	3.98889	0.257796	15.4731	5.27e-54	5.66e-53	GSMUA_AchrUn_randomG17930_001	WRKY11, expressed	GSMUA_AchrUn_randomP17930_001	WRKY
Ma03_g13280	181.02	1.05588	0.217962	4.84435	1.27e-06	2.77e-06	GSMUA_AchrUn_randomG18110_001	CCT/B-box zinc finger protein, putative, expressed	GSMUA_AchrUn_randomP18110_001	CO-like
Ma00_g03430	294.11	-0.112652	0.181637	-0.620207	0.535121	0.581389	GSMUA_AchrUn_randomG18240_001	Myb-like DNA-binding domain containing protein, putative, expressed	GSMUA_AchrUn_randomP18240_001	G2-like
Ma10_g01180	17.4507	-0.370748	0.75347	-0.492054	0.622681	0.66516	GSMUA_AchrUn_randomG18320_001	ZOS6-05 - C2H2 zinc finger protein, expressed	GSMUA_AchrUn_randomP18320_001	C2H2
Ma00_g02330	456.939	2.49239	0.148687	16.7626	4.58e-63	5.7e-62	GSMUA_AchrUn_randomG18610_001	homeobox domain containing protein, expressed	GSMUA_AchrUn_randomP18610_001	WOX
Ma06_g35300	103.644	-1.15833	0.295159	-3.92444	8.69e-05	0.00016077	GSMUA_AchrUn_randomG18750_001	MYB family transcription factor, putative, expressed	GSMUA_AchrUn_randomP18750_001	G2-like
Ma07_g16370	215.539	0.67381	0.230246	2.92648	0.00342825	0.00533518	GSMUA_AchrUn_randomG18820_001	two-component response regulator, putative, expressed	GSMUA_AchrUn_randomP18820_001	ARR-B
Ma01_g22010	273.367	0.257666	0.183767	1.40213	0.160875	0.195886	GSMUA_AchrUn_randomG18920_001	gibberellin response modulator protein, putative, expressed	GSMUA_AchrUn_randomP18920_001	GRAS
Ma11_g13560	417.891	0.294702	0.144627	2.03767	0.0415825	0.055867	GSMUA_AchrUn_randomG19380_001	AP2 domain containing protein, expressed	GSMUA_AchrUn_randomP19380_001	ERF
Ma04_g03060	427.017	11.2454	1.08528	10.3617	3.7e-25	1.99e-24	GSMUA_AchrUn_randomG19410_001	YABBY domain containing protein, putative, expressed	GSMUA_AchrUn_randomP19410_001	YABBY
Ma10_g06750	12.2461	0.358731	0.762797	0.470284	0.638152	0.679422	GSMUA_AchrUn_randomG19730_001	MYB family transcription factor, putative, expressed	GSMUA_AchrUn_randomP19730_001	MYB_related
Ma00_g03140	37.9033	-1.65458	0.433352	-3.81809	0.000134492	0.000244004	GSMUA_AchrUn_randomG19870_001	histone-like transcription factor and archaeal histone, putative, expressed	GSMUA_AchrUn_randomP19870_001	NF-YB
Ma08_g14610	143.187	1.62768	0.260322	6.25254	4.04e-10	1.13e-09	GSMUA_AchrUn_randomG20260_001	BHLH transcription factor, putative, expressed	GSMUA_AchrUn_randomP20260_001	bHLH
Ma02_g02200	371.132	0.87849	0.161695	5.43301	5.54e-08	1.34e-07	GSMUA_AchrUn_randomG20290_001	OsMADS65 - MADS-box family gene with MIKC* type-box, expressed	GSMUA_AchrUn_randomP20290_001	M-type_MADS
Ma03_g16960	9.81551	5.27984	1.17225	4.50401	6.67e-06	1.37e-05	GSMUA_AchrUn_randomG20320_001	ZOS6-05 - C2H2 zinc finger protein, expressed	GSMUA_AchrUn_randomP20320_001	C2H2
Ma07_g20590	2137.96	0.424091	0.0795115	5.33371	9.62e-08	2.28e-07	GSMUA_AchrUn_randomG20840_001	ethylene-responsive transcription factor, putative, expressed	GSMUA_AchrUn_randomP20840_001	ERF
Ma10_g05260	7.29814	-5.25958	1.33216	-3.94815	7.88e-05	0.000146103	GSMUA_AchrUn_randomG21150_001	myb-like DNA-binding domain containing protein, putative, expressed	GSMUA_AchrUn_randomP21150_001	MYB
Ma00_g04570	75.9996	-0.657987	0.371878	-1.76936	0.0768334	0.0990086	GSMUA_AchrUn_randomG21740_001	ZOS1-16 - C2H2 zinc finger protein, expressed	GSMUA_AchrUn_randomP21740_001	GRAS
Ma03_g17410	26.9734	0.888933	0.477569	1.86137	0.062692	0.0819029	GSMUA_AchrUn_randomG21900_001	OsSPL16 - SBP-box gene family member, expressed	GSMUA_AchrUn_randomP21900_001	SBP
Ma00_g01720	34.4423	7.84414	1.13547	6.90827	4.91e-12	1.52e-11	GSMUA_AchrUn_randomG21980_001	no apical meristem protein, putative, expressed	GSMUA_AchrUn_randomP21980_001	NAC
Ma02_g07510	129.125	3.43164	0.383964	8.9374	3.98e-19	1.73e-18	GSMUA_AchrUn_randomG22640_001	homeodomain, putative, expressed	GSMUA_AchrUn_randomP22640_001	Trihelix
Ma09_g01160	162.99	3.58096	0.303975	11.7805	4.92e-32	3.23e-31	GSMUA_AchrUn_randomG24680_001	NAC domain transcription factor, putative, expressed	GSMUA_AchrUn_randomP24680_001	NAC
Ma00_g05080	122.37	-2.22315	0.264726	-8.39791	4.54e-17	1.81e-16	GSMUA_AchrUn_randomG24820_001	WRKY69, expressed	GSMUA_AchrUn_randomP24820_001	WRKY
Ma11_g06090	57.6405	-0.516136	0.351649	-1.46776	0.142169	0.174829	GSMUA_AchrUn_randomG26830_001	MYB family transcription factor, putative, expressed	GSMUA_AchrUn_randomP26830_001	G2-like
Ma04_g09890	86.7548	4.90102	0.54057	9.0664	1.23e-19	5.44e-19	GSMUA_AchrUn_randomG26940_001	AP2 domain containing protein, expressed	GSMUA_AchrUn_randomP26940_001	ERF
Ma11_g14850	86.3017	9.09923	1.10475	8.23643	1.77e-16	6.9e-16	GSMUA_AchrUn_randomG27090_001	AP2 domain containing protein, expressed	GSMUA_AchrUn_randomP27090_001	ERF
Ma10_g27550	13.8428	-2.23346	0.754888	-2.95867	0.00308974	0.00483661	GSMUA_AchrUn_randomG28610_001	no apical meristem protein, putative, expressed	GSMUA_AchrUn_randomP28610_001	NAC
Ma01_g00130	5514.36	-2.46406	0.0591357	-41.6679	0	0.1	GSMUA_Achr1G09400_001	glucose-1-phosphate adenylyltransferase large subunit, chloroplast precursor, putative, expressed
Ma01_g00220	4121.39	8.57471	0.213076	40.2424	0	0	GSMUA_Achr1G09510_001	ELMO/CED-12 family protein, putative, expressed
Ma01_g00730	1829.21	-4.74128	0.120715	-39.2767	0	0	GSMUA_Achr1G10090_001	expressed protein
Ma01_g03720	2173.56	4.79982	0.110509	43.4339	0	0	GSMUA_Achr1G08430_001
Ma01_g04050	10867.5	-4.44861	0.0951087	-46.774	0	0	GSMUA_Achr1G08770_001	chlorophyll A-B binding protein, putative, expressed
Ma01_g06690	2045.4	3.41707	0.0893704	38.2349	0	0	GSMUA_Achr1G13130_001	carboxyvinyl-carboxyphosphonate phosphorylmutase, putative, expressed
Ma01_g07340	8210.19	-3.31517	0.0727433	-45.5736	0	0	GSMUA_Achr1G13830_001	expressed protein
Ma01_g08070	20843.3	8.24186	0.0965826	85.3349	0	0	GSMUA_Achr1G14570_001	expressed protein
Ma01_g10510	61567.4	10.2422	0.142194	72.0298	0	0	GSMUA_Achr1G17220_001	LTPL14 - Protease inhibitor/seed storage/LTP family protein precursor, expressed
Ma01_g10550	9508.59	-4.40911	0.0705263	-62.5172	0	0	GSMUA_Achr1G17270_001	fructose-1,6-bisphosphatase, putative, expressed
Ma01_g13030	6944.33	-3.38397	0.0683288	-49.5248	0	0	GSMUA_Achr1G19800_001	transketolase, chloroplast precursor, putative, expressed
Ma01_g14940	2095.82	-5.87664	0.130165	-45.1477	0	0	GSMUA_Achr1G21570_001	inositol-3-phosphate synthase, putative, expressed
Ma01_g16140	2782.33	-5.12831	0.10235	-50.1054	0	0	GSMUA_Achr1G22690_001	transporter family protein, putative, expressed
Ma01_g16400	28116	2.29525	0.047819	47.9987	0	0	GSMUA_Achr1G22970_001	lipoxygenase, putative, expressed
Ma01_g16490	1829.63	6.0469	0.15074	40.1149	0	0	GSMUA_Achr1G23080_001	heavy-metal-associated domain-containing protein, putative, expressed
Ma01_g23210	1582	4.20062	0.109043	38.5225	0	0	GSMUA_Achr1G28140_001	vacuolar-processing enzyme precursor, putative, expressed
Ma01_g23510	4703.44	2.40147	0.0609087	39.4273	0	0	GSMUA_Achr1G28320_001	powdery mildew resistant protein 5, putative, expressed
Ma01_g23600	12350.8	-3.92326	0.0806028	-48.674	0	0	GSMUA_AchrUn_randomG19960_001	oxygen-evolving enhancer protein 1, chloroplast precursor, putative, expressed
Ma02_g03930	4104.37	-3.4102	0.0716588	-47.5895	0	0	GSMUA_Achr2G01980_001
Ma02_g07370	1820.17	7.1675	0.190454	37.6337	0	0	GSMUA_Achr2G05440_001	fasciclin-like arabinogalactan protein 8 precursor, putative, expressed
Ma02_g08270	19253.5	-3.07539	0.0760441	-40.4422	0	0	GSMUA_Achr2G06350_001	chlorophyll A-B binding protein, putative, expressed
Ma02_g08750	13501.1	-5.18768	0.0702966	-73.7971	0	0	GSMUA_Achr2G06800_001	ferredoxin-dependent glutamate synthase, chloroplast precursor, putative, expressed
Ma02_g08820	5745.97	-4.64802	0.0707965	-65.6532	0	0	GSMUA_Achr2G06890_001	magnesium-chelatase, putative, expressed
Ma02_g10160	2236.69	4.9107	0.111901	43.8845	0	0	GSMUA_Achr2G08300_001	expressed protein
Ma02_g11040	9947.57	-4.19695	0.0826107	-50.8039	0	0	GSMUA_Achr2G09140_001	expressed protein
Ma02_g14080	3898.64	-3.67986	0.0719948	-51.1129	0	0	GSMUA_Achr2G12240_001	expressed protein
Ma02_g14500	4215.45	-4.1923	0.0954829	-43.9062	0	0	GSMUA_Achr2G12660_001
Ma02_g16740	21751.4	-4.79803	0.0593895	-80.7892	0	0	GSMUA_Achr2G14960_001	chlorophyll A-B binding protein, putative, expressed
Ma02_g18190	66269.4	-5.0515	0.0465557	-108.504	0	0	GSMUA_Achr2G16450_001	AAA-type ATPase family protein, putative, expressed
Ma02_g20280	2026.54	4.8161	0.10523	45.7674	0	0	GSMUA_Achr2G18450_001	pectinacetylesterase domain containing protein, expressed
Ma02_g23730	4149.04	4.19898	0.075213	55.8278	0	0	GSMUA_Achr2G21860_001
Ma02_g23800	4233.74	-2.97002	0.072178	-41.1485	0	0	GSMUA_Achr2G21930_001
Ma02_g24600	261782	-4.56902	0.0568477	-80.3729	0	0	GSMUA_Achr2G22730_001	ribulose bisphosphate carboxylase small chain, chloroplast precursor, putative, expressed
Ma02_g24680	3016.71	-3.27185	0.0806563	-40.5653	0	0	GSMUA_Achr2G22810_001	glycosyltransferase, putative, expressed
Ma03_g00310	2405.39	-4.07467	0.097101	-41.9632	0	0	GSMUA_Achr3G00390_001	rubredoxin family protein, putative, expressed
Ma03_g00900	1756.4	4.87806	0.109403	44.5878	0	0	GSMUA_Achr3G00990_001	WAX2, putative, expressed
Ma03_g01090	12201.4	3.35731	0.0574142	58.4753	0	0	GSMUA_Achr3G01200_001	erythronate-4-phosphate dehydrogenase domain containing protein, expressed
Ma03_g01820	2477.36	6.47051	0.137992	46.8905	0	0	GSMUA_Achr3G01900_001	sucrose synthase, putative, expressed
Ma03_g02070	1548.76	-5.87574	0.148523	-39.5611	0	0	GSMUA_Achr3G02180_001	3-ketoacyl-CoA synthase, putative, expressed
Ma03_g02620	6555	-4.43352	0.0802179	-55.2684	0	0	GSMUA_Achr3G02780_001	chlorophyll A-B binding protein, putative, expressed
Ma03_g02630	2512.4	-4.27605	0.0892021	-47.9366	0	0	GSMUA_Achr3G02790_001	expressed protein
Ma03_g03020	4397.91	-3.11112	0.0628347	-49.5127	0	0	GSMUA_Achr3G03200_001	DUF250 domain containing protein, putative, expressed
Ma03_g03480	4726.91	-8.47572	0.192227	-44.0922	0	0	GSMUA_Achr3G03670_001	hsp20/alpha crystallin family protein, putative, expressed
Ma03_g03930	35592.2	-5.22851	0.0702856	-74.3894	0	0	GSMUA_Achr3G04110_001	chlorophyll A-B binding protein, putative, expressed
Ma03_g03950	11261.6	-4.98089	0.075492	-65.9791	0	0	GSMUA_Achr3G04120_001	expressed protein
Ma03_g03940	103.597	-1.42754	0.279865	-5.10082	3.38e-07	7.72e-07	GSMUA_Achr3G04120_001	expressed protein
Ma03_g07370	4975.27	-2.73152	0.0658847	-41.459	0	0	GSMUA_Achr3G07420_001	glutamine synthetase, catalytic domain containing protein, expressed
Ma03_g07810	5702.16	-4.30904	0.0825638	-52.1905	0	0	GSMUA_Achr3G07910_001
Ma03_g08980	9758.28	-7.31724	0.0982313	-74.49	0	0	GSMUA_Achr3G09120_001	glutamine synthetase, catalytic domain containing protein, expressed
Ma03_g08990	2746.64	-4.74471	0.102178	-46.4359	0	0	GSMUA_Achr3G09130_001	thylakoid lumen protein, putative, expressed
Ma03_g12190	2602.46	-4.36965	0.100473	-43.4909	0	0	GSMUA_Achr3G12460_001	rhodanese-like domain containing protein, putative, expressed
Ma03_g16830	2747.82	-3.78165	0.0916019	-41.2836	0	0	GSMUA_AchrUn_randomG10150_001	transketolase, chloroplast precursor, putative, expressed
Ma03_g16840	4837.38	-4.57328	0.0760501	-60.1351	0	0	GSMUA_AchrUn_randomG10150_001	transketolase, chloroplast precursor, putative, expressed
Ma03_g18420	3204.05	3.6675	0.0947716	38.6983	0	0	GSMUA_Achr3G17380_001	carboxyvinyl-carboxyphosphonate phosphorylmutase, putative, expressed
Ma03_g21080	2712.11	-3.51055	0.0878431	-39.9639	0	0	GSMUA_Achr3G20270_001	expressed protein
Ma03_g21180	3164.48	3.10029	0.0759059	40.8438	0	0	GSMUA_Achr3G20370_001	patatin, putative, expressed
Ma03_g22890	2572.01	3.172	0.0770065	41.1914	0	0	GSMUA_Achr3G21970_001	receptor-like protein kinase HAIKU2 precursor, putative, expressed
Ma03_g24520	2540.76	-4.2247	0.101137	-41.7722	0	0	GSMUA_Achr3G23270_001	translation initiation factor IF-2, chloroplast precursor, putative, expressed
Ma03_g26130	3373.61	4.49008	0.0906306	49.5427	0	0	GSMUA_Achr3G24930_001	gibberellin receptor GID1L2, putative, expressed
Ma03_g26250	5010.68	-4.45483	0.0708753	-62.8545	0	0	GSMUA_Achr3G25050_001	magnesium-protoporphyrin IX monomethyl ester cyclase,chloroplast precursor, putative, expressed
Ma03_g26930	4480.78	4.12577	0.0695148	59.351	0	0	GSMUA_Achr3G25710_001	4-hydroxy-3-methylbut-2-enyl diphosphate reductase, putative, expressed
Ma03_g27400	9311.46	7.35158	0.141011	52.1349	0	0	GSMUA_Achr3G26220_001	glycosyl hydrolases family 16, putative, expressed
Ma03_g27500	34536.9	-6.5283	0.0625089	-104.438	0	0	GSMUA_Achr3G26310_001	glycine dehydrogenase, putative, expressed
Ma03_g28020	10992	7.60895	0.0987792	77.0299	0	0	GSMUA_Achr3G26890_001	CHIT8 - Chitinase family protein precursor, expressed
Ma03_g30760	7785.29	3.98811	0.0628682	63.436	0	0	GSMUA_Achr3G29530_001	Os1bglu1 - beta-mannosidase/glucosidase homologue, expressed
Ma03_g30980	4588.98	-3.05257	0.0718641	-42.477	0	0	GSMUA_Achr3G29770_001	carotenoid cleavage dioxygenase, putative, expressed
Ma03_g31720	3976.19	2.91948	0.0666124	43.8278	0	0	GSMUA_Achr3G30510_001	membrane protein, putative, expressed
Ma03_g32450	1828.81	-5.9928	0.149667	-40.0408	0	0	GSMUA_Achr3G31220_001	cytochrome P450 72A1, putative, expressed
Ma03_g33310	3534.74	2.98638	0.0676412	44.1503	0	0	GSMUA_Achr3G32120_001	proteins of unknown function domain containing protein, expressed
Ma04_g00400	3926.49	-5.44924	0.093036	-58.5713	0	0	GSMUA_Achr4G00420_001	NAD dependent epimerase/dehydratase family protein, putative, expressed
Ma04_g00780	37319.1	7.38237	0.064637	114.213	0	0	GSMUA_Achr4G00820_001	alliin lyase precursor, putative, expressed
Ma04_g01160	1539.9	3.60866	0.0954959	37.7887	0	0	GSMUA_Achr4G01230_001	aspartic proteinase oryzasin-1 precursor, putative, expressed
Ma04_g01300	5323.51	-2.81639	0.0652618	-43.1552	0	0	GSMUA_Achr4G01380_001	lactate/malate dehydrogenase, putative, expressed
Ma04_g02940	6718.95	8.68135	0.165178	52.5576	0	0	GSMUA_Achr4G02940_001	OsMan01 - Endo-Beta-Mannanase, expressed
Ma04_g05080	5680.86	-3.85612	0.0716605	-53.8109	0	0	GSMUA_Achr4G05050_001	OsFtsH1 FtsH protease, homologue of AtFtsH1/5, expressed
Ma04_g07800	2930.32	-5.4637	0.108088	-50.5485	0	0	GSMUA_Achr4G07780_001	dehydrogenase, putative, expressed
Ma04_g07920	29938.7	-5.06941	0.078883	-64.2649	0	0	GSMUA_Achr4G07890_001	chlorophyll A-B binding protein, putative, expressed
Ma04_g12620	1569.24	-6.17778	0.157415	-39.2452	0	0	GSMUA_Achr4G12620_001	uridylyltransferase-related, putative, expressed
Ma04_g14940	62780.8	-5.28052	0.0765765	-68.9574	0	0
Ma04_g30830	5151.77	5.31566	0.082701	64.2756	0	0
Ma06_g16310	1239.23	5.5793	0.162352	34.3655	8.25e-259	6.33e-257
Ma07_g22610	1148.29	-5.53976	0.168314	-32.9132	1.42e-237	9.48e-236
Ma01_g23400	6662.67	-2.64588	0.0833545	-31.7425	4.03e-221	2.38e-219
Ma01_g01730	1733.53	5.09559	0.161291	31.5926	4.67e-219	2.69e-217
Ma01_g11020	1670.08	7.42525	0.242799	30.5819	2.13e-205	1.12e-203
Ma05_g29260	1073.04	-4.40619	0.151197	-29.1421	1.05e-186	4.85e-185
Ma07_g05210	795.146	-5.97319	0.210096	-28.4307	8.44e-178	3.64e-176
Ma07_g04360	626.374	4.52944	0.170466	26.571	1.47e-155	5.27e-154
Ma05_g16380	1800.48	9.2078	0.354332	25.9864	7.06e-149	2.41e-147
Ma11_g02850	1208.15	-2.74687	0.107689	-25.5076	1.63e-143	5.36e-142
Ma04_g02370	548.233	4.2114	0.166558	25.2849	4.68e-141	1.51e-139
[truncated: 23,321 more rows]

## Sheet: Significant
GeneID	Base mean	log2(FC)	StdErr	Wald-Stats	P-value	P-adj	Gene Name	Description	Trancription Factor ID	Family
Ma10_g02470	14.2708	4.00466	0.835702	4.79197	1.65e-06	3.56e-06	GSMUA_Achr10G00170_001	expressed protein	GSMUA_Achr10P00170_001	bHLH
Ma10_g05130	525.393	-0.303273	0.124539	-2.43516	0.0148852	0.0213476	GSMUA_Achr10G00340_001	transcription factor, putative, expressed	GSMUA_Achr10P00340_001	bZIP
Ma10_g05870	300.18	0.938633	0.160781	5.83795	5.28e-09	1.37e-08	GSMUA_Achr10G00550_001	basic helix-loop-helix DND-binding domain containing protein, expressed	GSMUA_Achr10P00550_001	bHLH
Ma10_g06690	63.5075	-1.32323	0.380658	-3.47615	0.000508661	0.000869458	GSMUA_Achr10G01020_001	TCP family transcription factor, putative, expressed	GSMUA_Achr10P01020_001	TCP
Ma10_g06810	23.7824	-1.34852	0.57058	-2.36341	0.0181075	0.0256579	GSMUA_Achr10G01110_001	AP2 domain containing protein, expressed	GSMUA_Achr10P01110_001	ERF
Ma10_g06870	24.0399	-6.86447	1.18757	-5.78028	7.46e-09	1.92e-08	GSMUA_Achr10G01150_001	WRKY39, expressed	GSMUA_Achr10P01150_001	WRKY
Ma10_g01900	363.667	1.65002	0.167987	9.82234	9.02e-23	4.49e-22	GSMUA_Achr10G01440_001	bZIP transcription factor domain containing protein, expressed	GSMUA_Achr10P01440_001	bZIP
Ma10_g01760	93.0523	0.727764	0.329673	2.20753	0.0272769	0.0376562	GSMUA_Achr10G01600_001	bZIP transcription factor, putative, expressed	GSMUA_Achr10P01600_001	bZIP
Ma10_g02400	144.636	1.39494	0.275255	5.06779	4.02e-07	9.14e-07	GSMUA_Achr10G02290_001	MYB family transcription factor, putative, expressed	GSMUA_Achr10P02290_001	MYB
Ma10_g02270	450.317	-0.678356	0.141317	-4.80026	1.58e-06	3.43e-06	GSMUA_Achr10G02440_001	SCARECROW, putative, expressed	GSMUA_Achr10P02440_001	GRAS
Ma10_g02210	41.605	2.3551	0.456907	5.15445	2.54e-07	5.85e-07	GSMUA_Achr10G02500_001	dof zinc finger domain containing protein, putative, expressed	GSMUA_Achr10P02500_001	Dof
Ma10_g01280	676.891	-0.270378	0.111085	-2.43397	0.0149342	0.0214118	GSMUA_Achr10G03230_001	AP2 domain containing protein, expressed	GSMUA_Achr10P03230_001	AP2
Ma10_g03830	300.845	-2.0524	0.193638	-10.5992	3.01e-26	1.67e-25	GSMUA_Achr10G03980_001	ZOS12-04 - C2H2 zinc finger protein, expressed	GSMUA_Achr10P03980_001	C2H2
Ma10_g04160	196.872	-2.7058	0.272914	-9.91445	3.6e-23	1.82e-22	GSMUA_Achr10G04320_001	no apical meristem protein, putative, expressed	GSMUA_Achr10P04320_001	NAC
Ma10_g04400	858.905	-1.88881	0.105326	-17.933	6.51e-72	9.46e-71	GSMUA_Achr10G04570_001	No apical meristem protein, putative, expressed	GSMUA_Achr10P04570_001	NAC
Ma10_g04420	120.959	2.48196	0.302682	8.19988	2.41e-16	9.3e-16	GSMUA_Achr10G04590_001	MYB family transcription factor, putative, expressed	GSMUA_Achr10P04590_001	MYB
Ma10_g04430	31.7576	2.06396	0.53162	3.8824	0.000103429	0.000189991	GSMUA_Achr10G04600_001	auxin response factor 18, putative, expressed	GSMUA_Achr10P04600_001	ARF
Ma10_g04550	80.4276	-5.1277	0.51529	-9.9511	2.49e-23	1.27e-22	GSMUA_Achr10G04720_001	no apical meristem protein, putative, expressed	GSMUA_Achr10P04720_001	NAC
Ma10_g04640	488.302	0.401267	0.145815	2.7519	0.00592511	0.00895878	GSMUA_Achr10G04780_001	ZOS5-12 - C2H2 zinc finger protein, expressed	GSMUA_Achr10P04780_001	C2H2
Ma10_g04720	61.337	-3.33529	0.442309	-7.54064	4.68e-14	1.62e-13	GSMUA_Achr10G04860_001	ethylene-responsive protein related, putative, expressed	GSMUA_Achr10P04860_001	bHLH
Ma10_g04750	55.5967	2.1917	0.388944	5.635	1.75e-08	4.38e-08	GSMUA_Achr10G04900_001	homeobox and START domains containing protein, putative, expressed	GSMUA_Achr10P04900_001	HD-ZIP
Ma10_g04910	18.7011	2.71247	0.651654	4.16244	3.15e-05	6.06e-05	GSMUA_Achr10G05070_001	no apical meristem protein, putative, expressed	GSMUA_Achr10P05070_001	NAC
Ma10_g06980	896.899	-1.76745	0.103854	-17.0186	5.98e-65	7.69e-64	GSMUA_Achr10G05690_001	zinc finger C-x8-C-x5-C-x3-H type family protein, expressed	GSMUA_Achr10P05690_001	C3H
Ma10_g03700	1139.71	2.73353	0.109811	24.8932	8.82e-137	2.73e-135	GSMUA_Achr10G06000_001	homeobox protein knotted-1, putative, expressed	GSMUA_Achr10P06000_001	TALE
Ma10_g03650	246.053	-2.30996	0.196086	-11.7803	4.93e-32	3.24e-31	GSMUA_Achr10G06040_001	two-component response regulator, putative, expressed	GSMUA_Achr10P06040_001	ARR-B
Ma10_g03640	505.11	-10.1247	1.08396	-9.34052	9.59e-21	4.43e-20	GSMUA_Achr10G06050_001	WRKY71, expressed	GSMUA_Achr10P06050_001	WRKY
Ma10_g07490	13.0713	-3.79443	0.937648	-4.04676	5.19e-05	9.79e-05	GSMUA_Achr10G06370_001	growth-regulating factor, putative, expressed	GSMUA_Achr10P06370_001	GRF
Ma10_g07960	587.807	0.280751	0.140546	1.99758	0.0457624	0.0610905	GSMUA_Achr10G06880_001	MYB_Al protein, putative, expressed	GSMUA_Achr10P06880_001	MYB
Ma10_g08270	18.397	6.96887	1.17465	5.93272	2.98e-09	7.86e-09	GSMUA_Achr10G07180_001	ZOS2-15 - C2H2 zinc finger protein, expressed	GSMUA_Achr10P07180_001	C2H2
Ma10_g08360	398.721	2.00156	0.146755	13.6388	2.36e-42	1.98e-41	GSMUA_Achr10G07260_001	homeobox domain containing protein, expressed	GSMUA_Achr10P07260_001	WOX
Ma10_g08460	401.772	0.810225	0.143536	5.64473	1.65e-08	4.15e-08	GSMUA_Achr10G07370_001	histone-like transcription factor and archaeal histone, putative, expressed	GSMUA_Achr10P07370_001	NF-YC
Ma10_g08680	244.144	0.51465	0.193249	2.66315	0.00774134	0.0115327	GSMUA_Achr10G07610_001	B-box zinc finger family protein, putative, expressed	GSMUA_Achr10P07610_001	DBB
Ma10_g09010	40.1293	1.71537	0.429955	3.98964	6.62e-05	0.000123627	GSMUA_Achr10G07970_001	GATA transcription factor 25, putative, expressed	GSMUA_Achr10P07970_001	GATA
Ma10_g09100	38.3004	4.84527	0.674335	7.18526	6.71e-13	2.19e-12	GSMUA_Achr10G08070_001	myb-like DNA-binding domain containing protein, putative, expressed	GSMUA_Achr10P08070_001	MYB
Ma10_g09290	42.6711	3.34741	0.510299	6.55969	5.39e-11	1.59e-10	GSMUA_Achr10G08270_001	MYB family transcription factor, putative, expressed	GSMUA_Achr10P08270_001	G2-like
Ma10_g09300	29.9918	4.65878	0.718464	6.48436	8.91e-11	2.59e-10	GSMUA_Achr10G08280_001	dof zinc finger domain containing protein, putative, expressed	GSMUA_Achr10P08280_001	Dof
Ma10_g09450	14.7566	-5.72348	1.22315	-4.6793	2.88e-06	6.09e-06	GSMUA_Achr10G08420_001	no apical meristem protein, putative, expressed	GSMUA_Achr10P08420_001	NAC
Ma10_g10150	196.491	-1.80652	0.331727	-5.4458	5.16e-08	1.25e-07	GSMUA_Achr10G09150_001	AP2 domain containing protein, expressed	GSMUA_Achr10P09150_001	ERF
Ma10_g10210	1033.08	3.5904	0.121878	29.4589	9.68e-191	4.64e-189	GSMUA_Achr10G09220_001	MYB family transcription factor, putative, expressed	GSMUA_Achr10P09220_001	MYB_related
Ma10_g10440	4718.21	0.299289	0.0656415	4.55945	5.13e-06	1.06e-05	GSMUA_Achr10G09410_001	homeobox domain containing protein, expressed	GSMUA_Achr10P09410_001	TALE
Ma10_g10500	483.633	-1.45148	0.163404	-8.88277	6.52e-19	2.82e-18	GSMUA_Achr10G09470_001	bZIP transcription factor domain containing protein, expressed	GSMUA_Achr10P09470_001	bZIP
Ma10_g10520	277.215	-0.530319	0.168857	-3.14065	0.00168574	0.0027197	GSMUA_Achr10G09490_001	homeodomain, putative, expressed	GSMUA_Achr10P09490_001	Trihelix
Ma10_g10710	9.34874	-2.85053	1.13006	-2.52247	0.0116534	0.0169909	GSMUA_Achr10G09690_001	MONOCULM 1, putative, expressed	GSMUA_Achr10P09690_001	GRAS
Ma02_g02830	101.912	-1.07272	0.309799	-3.46265	0.000534881	0.000912061	GSMUA_Achr10G10440_001	bZIP transcription factor domain containing protein, expressed	GSMUA_Achr10P10440_001	bZIP
Ma02_g02630	86.9648	-2.6275	0.406847	-6.45821	1.06e-10	3.07e-10	GSMUA_Achr10G10690_001	no apical meristem protein, putative, expressed	GSMUA_Achr10P10690_001	NAC
Ma10_g11270	275.507	-7.12074	0.464711	-15.323	5.37e-53	5.62e-52	GSMUA_Achr10G10990_001	OsMADS3 - MADS-box family gene with MIKCc type-box, expressed	GSMUA_Achr10P10990_001	MIKC_MADS
Ma10_g11300	105.734	-4.18772	0.748982	-5.59122	2.25e-08	5.61e-08	GSMUA_Achr10G11020_001	ZF-HD protein dimerisation region containing protein, expressed	GSMUA_Achr10P11020_001	ZF-HD
Ma10_g11820	293.712	-2.2563	0.228923	-9.85616	6.45e-23	3.22e-22	GSMUA_Achr10G11580_001	WRKY96, expressed	GSMUA_Achr10P11580_001	WRKY
Ma10_g11970	1157.02	-4.85432	0.139487	-34.8013	2.33e-265	1.89e-263	GSMUA_Achr10G11750_001	core histone H2A/H2B/H3/H4, putative, expressed	GSMUA_Achr10P11750_001	NF-YC
Ma10_g12010	229.834	-1.86379	0.210174	-8.86785	7.46e-19	3.22e-18	GSMUA_Achr10G11790_001	TCP family transcription factor, putative, expressed	GSMUA_Achr10P11790_001	TCP
Ma10_g12120	677.204	3.2012	0.150817	21.2256	5.54e-100	1.18e-98	GSMUA_Achr10G11910_001	no apical meristem protein, putative, expressed	GSMUA_Achr10P11910_001	NAC
Ma10_g12220	38.0953	-7.65156	1.13534	-6.73946	1.59e-11	4.81e-11	GSMUA_Achr10G12020_001	BEE 1, putative, expressed	GSMUA_Achr10P12020_001	bHLH
Ma10_g12250	103.399	3.20063	0.32093	9.97298	2e-23	1.02e-22	GSMUA_Achr10G12060_001	inducer of CBF expression 1, putative, expressed	GSMUA_Achr10P12060_001	bHLH
Ma10_g12260	3239.23	-1.11295	0.0672897	-16.5397	1.9e-61	2.3e-60	GSMUA_Achr10G12070_001	auxin response factor, putative, expressed	GSMUA_Achr10P12070_001	ARF
Ma10_g12310	236.925	-3.01598	0.22197	-13.5874	4.76e-42	3.97e-41	GSMUA_Achr10G12120_001	transcription factor, putative, expressed	GSMUA_Achr10P12120_001	Trihelix
Ma10_g12340	44.8266	-2.89173	0.455909	-6.34278	2.26e-10	6.41e-10	GSMUA_Achr10G12150_001	ethylene-responsive transcription factor ERF114, putative, expressed	GSMUA_Achr10P12150_001	ERF
Ma10_g12790	46.526	0.955651	0.416366	2.29522	0.0217205	0.0304111	GSMUA_Achr10G12590_001	homeodomain-related, putative, expressed	GSMUA_Achr10P12590_001	G2-like
Ma10_g13000	131.024	-6.6877	0.763669	-8.75733	2e-18	8.46e-18	GSMUA_Achr10G12830_001	MYB family transcription factor, putative, expressed	GSMUA_Achr10P12830_001	MYB
Ma10_g13020	645.95	3.93391	0.165571	23.7597	8.72e-125	2.46e-123	GSMUA_Achr10G12860_001	No apical meristem protein, putative, expressed	GSMUA_Achr10P12860_001	NAC
Ma10_g13110	385.43	-2.93634	0.170366	-17.2355	1.44e-66	1.89e-65	GSMUA_Achr10G12910_001	bZIP transcription factor domain containing protein, expressed	GSMUA_Achr10P12910_001	bZIP
Ma10_g13330	286.032	0.955284	0.223746	4.26951	1.96e-05	3.85e-05	GSMUA_Achr10G13120_001	DNA-binding protein S1FA, putative, expressed	GSMUA_Achr10P13120_001	S1Fa-like
Ma10_g13640	175.359	-4.82584	0.351512	-13.7288	6.83e-43	5.83e-42	GSMUA_Achr10G13520_001	MYB family transcription factor, putative, expressed	GSMUA_Achr10P13520_001	MYB
Ma10_g14160	360.504	-4.29363	0.208971	-20.5465	8.27e-94	1.63e-92	GSMUA_Achr10G14040_001	myb-related transcription activator, putative, expressed	GSMUA_Achr10P14040_001	MYB_related
Ma10_g14190	116.577	-0.604815	0.292499	-2.06775	0.0386636	0.0522113	GSMUA_Achr10G14070_001	AP2 domain containing protein, expressed	GSMUA_Achr10P14070_001	ERF
Ma10_g14260	552.468	-1.67896	0.128494	-13.0664	5.12e-39	4.01e-38	GSMUA_Achr10G14160_001	OsMADS3 - MADS-box family gene with MIKCc type-box, expressed	GSMUA_Achr10P14160_001	MIKC_MADS
Ma10_g14460	95.3658	-2.08387	0.309654	-6.72967	1.7e-11	5.14e-11	GSMUA_Achr10G14340_001	TCP family transcription factor, putative, expressed	GSMUA_Achr10P14340_001	TCP
Ma10_g14520	13.2862	-6.23272	1.23044	-5.06542	4.07e-07	9.25e-07	GSMUA_Achr10G14400_001	NAC domain containing protein, putative, expressed	GSMUA_Achr10P14400_001	NAC
Ma10_g14680	33.4998	-3.25677	0.655887	-4.96544	6.85e-07	1.53e-06	GSMUA_Achr10G14570_001	AP2 domain containing protein, expressed	GSMUA_Achr10P14570_001	ERF
Ma10_g14830	21.3753	-2.97004	0.766101	-3.87683	0.000105827	0.000194212	GSMUA_Achr10G14710_001	WRKY39, expressed	GSMUA_Achr10P14710_001	WRKY
Ma10_g15330	98.2736	-1.9762	0.310875	-6.35689	2.06e-10	5.86e-10	GSMUA_Achr10G15240_001	RWP-RK domain-containing protein, putative, expressed	GSMUA_Achr10P15240_001	Nin-like
Ma10_g15340	187.241	-0.553373	0.207123	-2.67171	0.0075465	0.0112551	GSMUA_Achr10G15240_001	RWP-RK domain-containing protein, putative, expressed	GSMUA_Achr10P15240_001	Nin-like
Ma10_g15390	414.526	-4.87591	0.852596	-5.7189	1.07e-08	2.73e-08	GSMUA_Achr10G15290_001	WRKY1, expressed	GSMUA_Achr10P15290_001	WRKY
Ma10_g15470	43.8698	4.65009	0.583752	7.96587	1.64e-15	6.09e-15	GSMUA_Achr10G15390_001	homeodomain, putative, expressed	GSMUA_Achr10P15390_001	Trihelix
Ma10_g15850	59.0126	-1.9128	0.390163	-4.90256	9.46e-07	2.08e-06	GSMUA_Achr10G15780_001	E2F family transcription factor protein, putative, expressed	GSMUA_Achr10P15780_001	E2F/DP
Ma10_g16040	367.398	2.16181	0.172386	12.5405	4.48e-36	3.25e-35	GSMUA_Achr10G16000_001	ZOS2-09 - C2H2 zinc finger protein, expressed	GSMUA_Achr10P16000_001	C2H2
Ma10_g16050	412.289	-1.23181	0.13872	-8.87983	6.7e-19	2.89e-18	GSMUA_Achr10G16010_001	MYB family transcription factor, putative, expressed	GSMUA_Achr10P16010_001	MYB
Ma10_g16230	1045.21	-1.42429	0.0966225	-14.7407	3.53e-49	3.43e-48	GSMUA_Achr10G16170_001	auxin response factor 7, putative, expressed	GSMUA_Achr10P16170_001	ARF
Ma10_g16950	15.3024	3.07165	0.730884	4.20265	2.64e-05	5.12e-05	GSMUA_Achr10G16900_001	ethylene-responsive transcription factor, putative, expressed	GSMUA_Achr10P16900_001	ERF
Ma10_g16990	859.437	5.34707	0.195308	27.3777	5.06e-165	1.97e-163	GSMUA_Achr10G16940_001	no apical meristem protein, putative, expressed	GSMUA_Achr10P16940_001	NAC
Ma10_g17180	26.3852	3.28533	0.596554	5.50718	3.65e-08	8.93e-08	GSMUA_Achr10G17130_001	BHLH transcription factor, putative, expressed	GSMUA_Achr10P17130_001	bHLH
Ma10_g17270	344.403	-0.942062	0.19083	-4.93665	7.95e-07	1.76e-06	GSMUA_Achr10G17210_001	DIRP family protein, putative, expressed	GSMUA_Achr10P17210_001	MYB_related
Ma10_g17420	11.8588	6.33553	1.22187	5.18509	2.16e-07	4.99e-07	GSMUA_Achr10G17370_001	AP2 domain containing protein, expressed	GSMUA_Achr10P17370_001	ERF
Ma10_g17650	9.85311	-3.02537	0.987946	-3.06228	0.00219657	0.00350079	GSMUA_Achr10G17610_001	myb-like DNA-binding domain containing protein, putative, expressed	GSMUA_Achr10P17610_001	MYB
Ma10_g17720	58.0792	-2.67845	0.398766	-6.71685	1.86e-11	5.6e-11	GSMUA_Achr10G17690_001	ZOS3-05 - C2H2 zinc finger protein, expressed	GSMUA_Achr10P17690_001	C2H2
Ma10_g17800	63.1756	1.0446	0.365884	2.85499	0.00430378	0.00662132	GSMUA_Achr10G17770_001	ZOS9-14 - C2H2 zinc finger protein, expressed	GSMUA_Achr10P17770_001	C2H2
Ma10_g18550	371.542	11.0413	1.08486	10.1777	2.49e-24	1.31e-23	GSMUA_Achr10G18600_001	OsMADS14 - MADS-box family gene with MIKCc type-box, expressed	GSMUA_Achr10P18600_001	MIKC_MADS
Ma10_g18620	271.014	2.61874	0.226737	11.5497	7.41e-31	4.71e-30	GSMUA_Achr10G18670_001	AP2 domain containing protein, expressed	GSMUA_Achr10P18670_001	ERF
Ma10_g18720	76.6135	-1.76935	0.43172	-4.09836	4.16e-05	7.92e-05	GSMUA_Achr10G18770_001	expressed protein	GSMUA_Achr10P18770_001	Dof
Ma10_g18820	186.294	4.6632	0.306882	15.1954	3.79e-52	3.9e-51	GSMUA_Achr10G18860_001	homeobox associated leucine zipper, putative, expressed	GSMUA_Achr10P18860_001	HD-ZIP
Ma10_g18840	67.5137	-2.28653	0.352779	-6.48149	9.08e-11	2.64e-10	GSMUA_Achr10G18880_001	MYB family transcription factor, putative, expressed	GSMUA_Achr10P18880_001	MYB
Ma10_g19030	8.74719	-2.93292	1.07223	-2.73534	0.00623158	0.00939523	GSMUA_Achr10G19030_001	ethylene-responsive transcription factor, putative, expressed	GSMUA_Achr10P19030_001	ERF
Ma10_g19310	165.227	-7.05822	0.581727	-12.1332	7.04e-34	4.87e-33	GSMUA_Achr10G19290_001	OsMADS22 - MADS-box family gene with MIKCc type-box, expressed	GSMUA_Achr10P19290_001	MIKC_MADS
Ma10_g19470	58.7829	2.31647	0.427961	5.41281	6.2e-08	1.49e-07	GSMUA_Achr10G19460_001	AP2 domain containing protein, expressed	GSMUA_Achr10P19460_001	ERF
Ma10_g19680	8.31727	-3.51476	1.06177	-3.31027	0.000932057	0.00154711	GSMUA_Achr10G19700_001	MYB family transcription factor, putative, expressed	GSMUA_Achr10P19700_001	G2-like
Ma10_g19820	85.9856	3.79756	0.445074	8.53244	1.43e-17	5.84e-17	GSMUA_Achr10G19840_001	MYB family transcription factor, putative, expressed	GSMUA_Achr10P19840_001	MYB
Ma10_g19830	137.705	-1.11456	0.253419	-4.39811	1.09e-05	2.2e-05	GSMUA_Achr10G19850_001	BHLH transcription factor, putative, expressed	GSMUA_Achr10P19850_001	bHLH
Ma10_g20440	167.045	-3.1213	0.270178	-11.5528	7.15e-31	4.55e-30	GSMUA_Achr10G20470_001	ZF-HD protein dimerisation region containing protein, expressed	GSMUA_Achr10P20470_001	ZF-HD
Ma10_g20470	103.783	6.36567	0.571728	11.1341	8.56e-29	5.14e-28	GSMUA_Achr10G20500_001	MYB family transcription factor, putative, expressed	GSMUA_Achr10P20500_001	MYB_related
Ma10_g20480	263.668	5.05758	0.278835	18.1383	1.59e-73	2.36e-72	GSMUA_Achr10G20510_001	basic helix-loop-helix, putative, expressed	GSMUA_Achr10P20510_001	bHLH
Ma10_g20720	13.3705	6.49319	1.21967	5.32373	1.02e-07	2.4e-07	GSMUA_Achr10G20760_001	DUF260 domain containing protein, putative, expressed	GSMUA_Achr10P20760_001	LBD
Ma10_g20730	386.885	-0.78778	0.169312	-4.65284	3.27e-06	6.89e-06	GSMUA_Achr10G20760_001	DUF260 domain containing protein, putative, expressed	GSMUA_Achr10P20760_001	LBD
Ma10_g21200	346.214	2.28977	0.170528	13.4275	4.17e-41	3.42e-40	GSMUA_Achr10G21260_001	ZOS1-04 - C2H2 zinc finger protein, expressed	GSMUA_Achr10P21260_001	C2H2
Ma10_g21410	213.112	8.75734	0.760931	11.5087	1.19e-30	7.54e-30	GSMUA_Achr10G21470_001	AP2 domain containing protein, expressed	GSMUA_Achr10P21470_001	ERF
Ma10_g21430	11.561	3.04974	0.805929	3.78413	0.00015425	0.000278256	GSMUA_Achr10G21480_001	OsMADS3 - MADS-box family gene with MIKCc type-box, expressed	GSMUA_Achr10P21480_001	MIKC_MADS
Ma10_g21890	35.6504	-4.69038	0.693743	-6.76098	1.37e-11	4.16e-11	GSMUA_Achr10G21940_001	AP2 domain containing protein, expressed	GSMUA_Achr10P21940_001	ERF
Ma10_g21960	17.47	-2.17807	0.686223	-3.174	0.00150353	0.00244082	GSMUA_Achr10G22020_001	WRKY39, expressed	GSMUA_Achr10P22020_001	WRKY
Ma10_g22120	493.302	0.749453	0.157341	4.76325	1.91e-06	4.09e-06	GSMUA_Achr10G22190_001	isochorismatase family protein, putative, expressed	GSMUA_Achr10P22190_001	bHLH
Ma10_g22500	160.421	3.65075	0.272843	13.3804	7.87e-41	6.42e-40	GSMUA_Achr10G22520_001	peptide transporter PTR2, putative, expressed	GSMUA_Achr10P22520_001	TALE
Ma10_g22480	64.5418	-3.96511	1.04086	-3.80945	0.000139277	0.000252397	GSMUA_Achr10G22520_001	peptide transporter PTR2, putative, expressed	GSMUA_Achr10P22520_001	TALE
Ma10_g22890	341.384	-3.59311	0.213884	-16.7993	2.47e-63	3.09e-62	GSMUA_Achr10G22970_001	DUF260 domain containing protein, putative, expressed	GSMUA_Achr10P22970_001	LBD
Ma10_g22980	306.673	-1.08947	0.170769	-6.3798	1.77e-10	5.07e-10	GSMUA_Achr10G23050_001	zinc finger family protein, putative, expressed	GSMUA_Achr10P23050_001	C3H
Ma10_g23180	286.224	-1.67787	0.169371	-9.90647	3.9e-23	1.96e-22	GSMUA_Achr10G23260_001	Myb-like DNA-binding domain containing protein, putative, expressed	GSMUA_Achr10P23260_001	G2-like
Ma10_g23280	73.2232	-2.85177	0.519839	-5.48587	4.11e-08	1e-07	GSMUA_Achr10G23370_001	basic helix-loop-helix family protein, putative, expressed	GSMUA_Achr10P23370_001	bHLH
Ma10_g23580	12.2235	2.70963	0.830805	3.26145	0.00110843	0.00182398	GSMUA_Achr10G23650_001	two-component response regulator, putative, expressed	GSMUA_Achr10P23650_001	ARR-B
Ma10_g23620	2828.86	-3.10187	0.0770364	-40.265	0	0	GSMUA_Achr10G23700_001	CCT/B-box zinc finger protein, putative, expressed	GSMUA_Achr10P23700_001	CO-like
Ma10_g24510	212.806	-2.94271	0.215326	-13.6663	1.61e-42	1.37e-41	GSMUA_Achr10G24560_001	MYB family transcription factor, putative, expressed	GSMUA_Achr10P24560_001	MYB
Ma10_g24710	2065.52	-1.81895	0.0924365	-19.6778	3.34e-86	5.97e-85	GSMUA_Achr10G24810_001	homeobox associated leucine zipper, putative, expressed	GSMUA_Achr10P24810_001	HD-ZIP
Ma10_g25500	90.4656	8.42169	0.986387	8.53792	1.37e-17	5.58e-17	GSMUA_Achr10G25520_001	TCP family transcription factor, putative, expressed	GSMUA_Achr10P25520_001	TCP
Ma10_g25630	10.744	-5.83104	1.27311	-4.58014	4.65e-06	9.67e-06	GSMUA_Achr10G25670_001	homeobox associated leucine zipper, putative, expressed	GSMUA_Achr10P25670_001	HD-ZIP
Ma10_g25740	33.0362	5.38151	0.796052	6.76025	1.38e-11	4.18e-11	GSMUA_Achr10G25770_001	helix-loop-helix DNA-binding domain containing protein, expressed	GSMUA_Achr10P25770_001	bHLH
Ma10_g26000	283.064	0.41086	0.196441	2.09152	0.0364815	0.0494413	GSMUA_Achr10G26050_001	WRKY1, expressed	GSMUA_Achr10P26050_001	WRKY
Ma10_g26070	132.404	-0.821737	0.323923	-2.53683	0.0111861	0.0163321	GSMUA_Achr10G26120_001	expressed protein	GSMUA_Achr10P26120_001	VOZ
Ma10_g26110	1077.71	0.980608	0.111047	8.83055	1.04e-18	4.46e-18	GSMUA_Achr10G26160_001	myb-like DNA-binding domain containing protein, expressed	GSMUA_Achr10P26160_001	G2-like
Ma10_g26280	155.609	-1.18629	0.256832	-4.61894	3.86e-06	8.07e-06	GSMUA_Achr10G26340_001	ethylene-responsive protein related, putative, expressed	GSMUA_Achr10P26340_001	bHLH
Ma10_g26420	20.1268	-6.84382	1.18213	-5.78941	7.06e-09	1.82e-08	GSMUA_Achr10G26480_001	AP2 domain containing protein, expressed	GSMUA_Achr10P26480_001	ERF
Ma10_g26800	3289.49	0.880049	0.0680335	12.9355	2.84e-38	2.18e-37	GSMUA_Achr10G26880_001	CCT/B-box zinc finger protein, putative, expressed	GSMUA_Achr10P26880_001	CO-like
Ma10_g26920	99.2808	-0.95252	0.315923	-3.01504	0.00256948	0.00406239	GSMUA_Achr10G27000_001	SPX domain containing protein, putative, expressed	GSMUA_Achr10P27000_001	ERF
Ma10_g27340	85.4854	-0.840752	0.306707	-2.74122	0.0061211	0.00924078	GSMUA_Achr10G27420_001	CPuORF27 - conserved peptide uORF-containing transcript, expressed	GSMUA_Achr10P27420_001	HD-ZIP
Ma10_g27500	11.7721	-5.59721	1.25254	-4.4687	7.87e-06	1.6e-05	GSMUA_Achr10G27560_001	dof zinc finger domain containing protein, putative, expressed	GSMUA_Achr10P27560_001	Dof
Ma10_g27740	200.841	1.04815	0.203622	5.14753	2.64e-07	6.07e-07	GSMUA_Achr10G27770_001	BES1/BZR1 homolog protein, putative, expressed	GSMUA_Achr10P27770_001	BES1
Ma10_g27880	382.549	-1.46956	0.166838	-8.80829	1.27e-18	5.43e-18	GSMUA_Achr10G27910_001	zinc finger/CCCH transcription factor, putative, expressed	GSMUA_Achr10P27910_001	C3H
Ma10_g28170	95.0385	-4.31153	0.404111	-10.6692	1.42e-26	7.98e-26	GSMUA_Achr10G28190_001	WRKY73, expressed	GSMUA_Achr10P28190_001	WRKY
Ma10_g28160	20.3676	-3.23849	0.691084	-4.68611	2.78e-06	5.89e-06	GSMUA_Achr10G28190_001	WRKY73, expressed	GSMUA_Achr10P28190_001	WRKY
Ma10_g28180	63.6289	-1.46289	0.427697	-3.42039	0.000625316	0.00105694	GSMUA_Achr10G28190_001	WRKY73, expressed	GSMUA_Achr10P28190_001	WRKY
Ma10_g29220	30.2306	1.92082	0.506078	3.79549	0.000147349	0.000266396	GSMUA_Achr10G29200_001	NAC domain transcription factor, putative, expressed	GSMUA_Achr10P29200_001	NAC
Ma10_g29230	428.108	3.85461	0.195092	19.7579	6.86e-87	1.24e-85	GSMUA_Achr10G29210_001	MYB family transcription factor, putative, expressed	GSMUA_Achr10P29210_001	MYB
Ma10_g29750	23.0184	-3.68117	0.695178	-5.29529	1.19e-07	2.8e-07	GSMUA_Achr10G29790_001	ZF-HD protein dimerisation region containing protein, expressed	GSMUA_Achr10P29790_001	ZF-HD
Ma10_g29870	43.4489	-4.25307	0.986449	-4.3115	1.62e-05	3.21e-05	GSMUA_Achr10G29940_001	ZOS9-14 - C2H2 zinc finger protein, expressed	GSMUA_Achr10P29940_001	C2H2
Ma10_g29920	571.443	-1.31621	0.122307	-10.7615	5.23e-27	2.98e-26	GSMUA_Achr10G29990_001	CCT/B-box zinc finger protein, putative, expressed	GSMUA_Achr10P29990_001	CO-like
Ma10_g30030	26.7891	-5.29258	0.969671	-5.45811	4.81e-08	1.17e-07	GSMUA_Achr10G30120_001	CPuORF39 - conserved peptide uORF-containing transcript, expressed	GSMUA_Achr10P30120_001	HSF
Ma10_g30260	1318.33	-1.08282	0.119299	-9.07654	1.12e-19	4.97e-19	GSMUA_Achr10G30330_001	homeobox associated leucine zipper, putative, expressed	GSMUA_Achr10P30330_001	HD-ZIP
Ma10_g30350	380.732	0.365473	0.154199	2.37014	0.0177813	0.0252268	GSMUA_Achr10G30400_001	ZOS2-11 - C2H2 zinc finger protein, expressed	GSMUA_Achr10P30400_001	C2H2
Ma10_g30380	1632.34	-0.380486	0.104464	-3.64229	0.000270229	0.00047535	GSMUA_Achr10G30440_001	ethylene-responsive transcription factor, putative, expressed	GSMUA_Achr10P30440_001	ERF
Ma10_g30440	37.5044	-1.18124	0.438903	-2.69136	0.00711623	0.0106485	GSMUA_Achr10G30500_001	transcription factor, putative, expressed	GSMUA_Achr10P30500_001	bZIP
Ma10_g30740	21.0514	2.71609	0.623579	4.35565	1.33e-05	2.65e-05	GSMUA_Achr10G30710_001	joka8, putative, expressed	GSMUA_Achr10P30710_001	bHLH
Ma10_g30810	50.4377	-1.19753	0.409563	-2.92392	0.0034565	0.00537815	GSMUA_Achr10G30780_001	ZOS9-11 - C2H2 zinc finger protein, expressed	GSMUA_Achr10P30780_001	C2H2
Ma10_g31370	428.362	2.19972	0.149036	14.7597	2.67e-49	2.6e-48	GSMUA_Achr10G31360_001	CCT/B-box zinc finger protein, putative, expressed	GSMUA_Achr10P31360_001	CO-like
Ma11_g00280	16.0378	6.64044	1.27298	5.21646	1.82e-07	4.24e-07	GSMUA_Achr11G00350_001	helix-loop-helix DNA-binding protein, putative, expressed	GSMUA_Achr11P00350_001	bHLH
Ma11_g00430	91.9253	-0.9473	0.27916	-3.39339	0.000690327	0.00116209	GSMUA_Achr11G00500_001	histone-like transcription factor and archaeal histone, putative, expressed	GSMUA_Achr11P00500_001	NF-YC
Ma11_g21200	511.877	0.960397	0.133701	7.18315	6.81e-13	2.22e-12	GSMUA_Achr11G00640_001	auxin response factor 18, putative, expressed	GSMUA_Achr11P00640_001	ARF
Ma11_g00590	51.3641	-5.6061	0.698245	-8.02884	9.84e-16	3.69e-15	GSMUA_Achr11G00670_001	MYB family transcription factor, putative, expressed	GSMUA_Achr11P00670_001	MYB_related
Ma11_g00790	171.992	5.92448	0.425375	13.9277	4.3e-44	3.76e-43	GSMUA_Achr11G00880_001	no apical meristem protein, putative, expressed	GSMUA_Achr11P00880_001	NAC
Ma11_g01240	241.638	-6.72005	0.437845	-15.348	3.65e-53	3.84e-52	GSMUA_Achr11G01320_001	no apical meristem protein, putative, expressed	GSMUA_Achr11P01320_001	NAC
Ma11_g01360	63.7125	1.32066	0.346393	3.81261	0.000137508	0.000249334	GSMUA_Achr11G01420_001	MYB family transcription factor, putative, expressed	GSMUA_Achr11P01420_001	MYB_related
Ma11_g01420	104.148	-1.72562	0.295834	-5.83308	5.44e-09	1.41e-08	GSMUA_Achr11G01480_001	ZOS2-15 - C2H2 zinc finger protein, expressed	GSMUA_Achr11P01480_001	C2H2
Ma11_g01450	11.2625	6.13477	1.31197	4.676	2.93e-06	6.18e-06	GSMUA_Achr11G01510_001	MYB family transcription factor, putative, expressed	GSMUA_Achr11P01510_001	G2-like
Ma11_g01530	571.538	4.08436	0.162049	25.2045	3.58e-140	1.15e-138	GSMUA_Achr11G01610_001	auxin response factor, putative, expressed	GSMUA_Achr11P01610_001	ARF
Ma11_g01700	264.641	2.86045	0.219201	13.0495	6.4e-39	4.99e-38	GSMUA_Achr11G01790_001	TCP family transcription factor, putative, expressed	GSMUA_Achr11P01790_001	TCP
Ma11_g01940	625.503	-1.12403	0.124464	-9.03098	1.7e-19	7.49e-19	GSMUA_Achr11G02040_001	ZOS1-20 - C2H2 zinc finger protein, expressed	GSMUA_Achr11P02040_001	C2H2
Ma11_g02690	379.382	0.896094	0.169101	5.29915	1.16e-07	2.74e-07	GSMUA_Achr11G02800_001	chitin-inducible gibberellin-responsive protein 2, putative, expressed	GSMUA_Achr11P02800_001	GRAS
Ma11_g03020	141.046	-1.61314	0.304276	-5.30156	1.15e-07	2.71e-07	GSMUA_Achr11G03130_001	TCP family transcription factor, putative, expressed	GSMUA_Achr11P03130_001	TCP
Ma11_g03090	12.1257	-5.11626	1.22043	-4.19219	2.76e-05	5.35e-05	GSMUA_Achr11G03210_001	AP2 domain containing protein, expressed	GSMUA_Achr11P03210_001	ERF
Ma11_g03160	1129.32	-1.19982	0.102124	-11.7486	7.18e-32	4.7e-31	GSMUA_Achr11G03290_001	homeobox and START domains containing protein, putative, expressed	GSMUA_Achr11P03290_001	HD-ZIP
Ma11_g03240	31.6854	1.5731	0.523803	3.00323	0.0026713	0.004216	GSMUA_Achr11G03360_001	dof zinc finger domain containing protein, putative, expressed	GSMUA_Achr11P03360_001	Dof
Ma11_g03440	413.937	-4.04365	0.230375	-17.5525	5.69e-69	7.82e-68	GSMUA_Achr11G03610_001	B-box zinc finger family protein, putative, expressed	GSMUA_Achr11P03610_001	DBB
Ma11_g03620	125.649	7.22461	0.657219	10.9927	4.14e-28	2.44e-27	GSMUA_Achr11G03800_001	YABBY domain containing protein, putative, expressed	GSMUA_Achr11P03800_001	YABBY
Ma11_g03740	160.726	3.24761	0.250583	12.9602	2.06e-38	1.59e-37	GSMUA_Achr11G03960_001	anthocyanin regulatory Lc protein, putative, expressed	GSMUA_Achr11P03960_001	bHLH
Ma11_g03860	621.619	8.54675	0.472898	18.0731	5.19e-73	7.68e-72	GSMUA_Achr11G04090_001	MYB family transcription factor, putative, expressed	GSMUA_Achr11P04090_001	MYB
Ma11_g04080	428.753	-0.608067	0.13219	-4.59995	4.23e-06	8.81e-06	GSMUA_Achr11G04360_001	scarecrow, putative, expressed	GSMUA_Achr11P04360_001	GRAS
Ma11_g04170	44.7348	7.22352	1.068	6.76361	1.35e-11	4.09e-11	GSMUA_Achr11G04460_001	GATA zinc finger domain containing protein, expressed	GSMUA_Achr11P04460_001	GATA
Ma11_g04680	402.738	-7.43917	1.17429	-6.33504	2.37e-10	6.73e-10	GSMUA_Achr11G04930_001	MYB family transcription factor, putative, expressed	GSMUA_Achr11P04930_001	MYB
Ma11_g04730	37.5629	2.83218	0.480747	5.89121	3.83e-09	1e-08	GSMUA_Achr11G04980_001	DUF260 domain containing protein, putative, expressed	GSMUA_Achr11P04980_001	LBD
Ma11_g04850	72.4891	8.86513	1.10418	8.02867	9.85e-16	3.7e-15	GSMUA_Achr11G05110_001	Homeobox domain containing protein, expressed	GSMUA_Achr11P05110_001	TALE
Ma11_g04880	1357.83	-2.08116	0.087493	-23.7866	4.59e-125	1.3e-123	GSMUA_Achr11G05140_001	expressed protein	GSMUA_Achr11P05140_001	bZIP
Ma11_g05460	7.16627	-5.29659	1.33013	-3.98201	6.83e-05	0.000127498	GSMUA_Achr11G05710_001	histone-like transcription factor and archaeal histone, putative, expressed	GSMUA_Achr11P05710_001	NF-YB
Ma11_g05610	87.9538	0.577302	0.27811	2.07581	0.0379119	0.0512536	GSMUA_Achr11G05840_001	GRAS family transcription factor containing protein, expressed	GSMUA_Achr11P05840_001	GRAS
Ma11_g06000	67.8375	4.43567	0.470315	9.43127	4.05e-21	1.9e-20	GSMUA_Achr11G06260_001	WRKY37, expressed	GSMUA_Achr11P06260_001	WRKY
Ma11_g06080	267.455	-2.32616	0.226026	-10.2916	7.69e-25	4.1e-24	GSMUA_Achr11G06340_001	MYB family transcription factor, putative, expressed	GSMUA_Achr11P06340_001	G2-like
Ma11_g07150	694.886	-3.3506	0.167452	-20.0093	4.57e-89	8.49e-88	GSMUA_Achr11G07460_001	ZOS9-17 - C2H2 zinc finger protein, expressed	GSMUA_Achr11P07460_001	C2H2
Ma11_g07300	125.384	5.96036	0.477373	12.4857	8.93e-36	6.43e-35	GSMUA_Achr11G07620_001	homeodomain protein, putative, expressed	GSMUA_Achr11P07620_001	TALE
Ma11_g07820	2619.18	-1.45378	0.0773997	-18.7828	1.04e-78	1.68e-77	GSMUA_Achr11G08210_001	CCT/B-box zinc finger protein, putative, expressed	GSMUA_Achr11P08210_001	CO-like
Ma11_g08080	359.742	-1.04759	0.161465	-6.48804	8.7e-11	2.53e-10	GSMUA_Achr11G08470_001	CCT/B-box zinc finger protein, putative, expressed	GSMUA_Achr11P08470_001	CO-like
Ma11_g08220	170.226	0.54858	0.208345	2.63304	0.00846256	0.0125459	GSMUA_Achr11G08640_001	zinc finger C-x8-C-x5-C-x3-H type family protein, expressed	GSMUA_Achr11P08640_001	C3H
Ma11_g08350	285.188	-0.797018	0.165434	-4.81774	1.45e-06	3.15e-06	GSMUA_Achr11G08770_001	ZOS1-20 - C2H2 zinc finger protein, expressed	GSMUA_Achr11P08770_001	C2H2
Ma11_g08540	39.8741	-3.46842	0.550364	-6.30204	2.94e-10	8.28e-10	GSMUA_Achr11G08970_001	no apical meristem protein, putative, expressed	GSMUA_Achr11P08970_001	NAC
Ma11_g08570	862.532	-0.955404	0.105873	-9.02402	1.81e-19	7.96e-19	GSMUA_Achr11G09000_001	no apical meristem protein, putative, expressed	GSMUA_Achr11P09000_001	NAC
Ma11_g08730	22.1498	-2.1665	0.762499	-2.84131	0.00449279	0.00689839	GSMUA_Achr11G09160_001	MYB family transcription factor, putative, expressed	GSMUA_Achr11P09160_001	MYB
Ma06_g01150	1947.18	-7.06791	0.254582	-27.7628	1.22e-169	4.9e-168	GSMUA_Achr11G10700_001	SAG20, putative, expressed	GSMUA_Achr11P10700_001	WRKY
Ma06_g01140	270.568	-2.61417	0.20943	-12.4823	9.32e-36	6.71e-35	GSMUA_Achr11G10700_001	SAG20, putative, expressed	GSMUA_Achr11P10700_001	WRKY
Ma06_g01240	42.6472	2.12219	0.430637	4.92802	8.31e-07	1.84e-06	GSMUA_Achr11G10790_001	dof zinc finger domain containing protein, putative, expressed	GSMUA_Achr11P10790_001	Dof
Ma06_g01380	106.99	-3.93253	0.786239	-5.00169	5.68e-07	1.28e-06	GSMUA_Achr11G10940_001	TCP family transcription factor, putative, expressed	GSMUA_Achr11P10940_001	TCP
Ma06_g01490	256.149	-0.452973	0.216259	-2.09459	0.0362076	0.0490964	GSMUA_Achr11G11060_001	ZOS1-20 - C2H2 zinc finger protein, expressed	GSMUA_Achr11P11060_001	C2H2
Ma11_g10660	229.987	-3.19921	0.233061	-13.7269	7e-43	5.98e-42	GSMUA_Achr11G11660_001	AP2/EREBP transcription factor BABY BOOM, putative, expressed	GSMUA_Achr11P11660_001	AP2
Ma11_g09730	294.995	1.20178	0.175471	6.84888	7.44e-12	2.29e-11	GSMUA_Achr11G12670_001	B-box zinc finger family protein, putative, expressed	GSMUA_Achr11P12670_001	DBB
Ma11_g11820	23.9217	-3.06069	0.754272	-4.05781	4.95e-05	9.36e-05	GSMUA_Achr11G13410_001	MYB family transcription factor, putative, expressed	GSMUA_Achr11P13410_001	G2-like
Ma11_g11790	52.8087	1.47872	0.396108	3.73312	0.000189121	0.000338126	GSMUA_Achr11G13440_001	basic helix-loop-helix, putative, expressed	GSMUA_Achr11P13440_001	bHLH
Ma11_g12670	82.4837	-0.678722	0.287493	-2.36083	0.0182343	0.0258217	GSMUA_Achr11G14170_001	MYB family transcription factor, putative, expressed	GSMUA_Achr11P14170_001	G2-like
Ma11_g13250	1067.88	0.520889	0.0889278	5.85743	4.7e-09	1.22e-08	GSMUA_Achr11G14790_001	basic helix-loop-helix DND-binding domain containing protein, expressed	GSMUA_Achr11P14790_001	bHLH
Ma11_g13690	35.7148	-1.71284	0.645303	-2.65432	0.0079468	0.0118228	GSMUA_Achr11G14990_001	transcription factor RF2a, putative, expressed	GSMUA_Achr11P14990_001	bZIP
Ma11_g14200	85.3102	-1.0109	0.332738	-3.03814	0.00238043	0.0037786	GSMUA_Achr11G15580_001	expressed protein	GSMUA_Achr11P15580_001	Dof
Ma11_g14220	170.674	3.62287	0.253578	14.287	2.64e-46	2.42e-45	GSMUA_Achr11G15610_001	bZIP transcription factor, putative, expressed	GSMUA_Achr11P15610_001	bZIP
Ma11_g16150	70.1314	-1.60224	0.386901	-4.14122	3.45e-05	6.62e-05	GSMUA_Achr11G15910_001	MYB family transcription factor, putative, expressed	GSMUA_Achr11P15910_001	MYB
Ma11_g14670	14.8278	6.65187	1.2019	5.53448	3.12e-08	7.67e-08	GSMUA_Achr11G16130_001	MYB family transcription factor, putative, expressed	GSMUA_Achr11P16130_001	MYB
Ma11_g15120	15.0093	3.61068	0.811671	4.44846	8.65e-06	1.75e-05	GSMUA_Achr11G16550_001	ZOS4-01 - C2H2 zinc finger protein, expressed	GSMUA_Achr11P16550_001	C2H2
Ma11_g15190	692.613	-0.431937	0.115525	-3.73889	0.000184836	0.000330721	GSMUA_Achr11G16630_001	TOC159, putative, expressed	GSMUA_Achr11P16630_001	bHLH
Ma11_g15430	92.1016	-3.78712	0.375003	-10.0989	5.59e-24	2.9e-23	GSMUA_Achr11G16890_001	ZOS2-15 - C2H2 zinc finger protein, expressed	GSMUA_Achr11P16890_001	C2H2
Ma11_g15680	10.8516	-2.12324	0.850933	-2.49519	0.0125891	0.0182595	GSMUA_Achr11G17140_001	GATA zinc finger domain containing protein, expressed	GSMUA_Achr11P17140_001	GATA
Ma11_g16010	32.5509	2.1017	0.527468	3.9845	6.76e-05	0.00012623	GSMUA_Achr11G17510_001	NAC domain containing protein, putative, expressed	GSMUA_Achr11P17510_001	NAC
Ma11_g16020	16.0513	6.7441	1.20674	5.58868	2.29e-08	5.69e-08	GSMUA_Achr11G17520_001	YABBY domain containing protein, putative, expressed	GSMUA_Achr11P17520_001	YABBY
Ma11_g16060	92.4676	2.29088	0.294172	7.78754	6.83e-15	2.47e-14	GSMUA_Achr11G17560_001	anthocyanin regulatory Lc protein, putative, expressed	GSMUA_Achr11P17560_001	bHLH
Ma11_g16250	241.257	1.06822	0.1946	5.4893	4.04e-08	9.85e-08	GSMUA_Achr11G17690_001	GATA zinc finger domain containing protein, expressed	GSMUA_Achr11P17690_001	GATA
Ma11_g16280	307.89	-0.355063	0.156101	-2.27457	0.0229319	0.0320005	GSMUA_Achr11G17710_001	transcription factor like protein, putative, expressed	GSMUA_Achr11P17710_001	Trihelix
Ma11_g16310	460.69	-7.87387	0.453785	-17.3516	1.92e-67	2.57e-66	GSMUA_Achr11G17740_001	two-component response regulator, putative, expressed	GSMUA_Achr11P17740_001	ARR-B
Ma11_g16350	41.4604	7.31961	1.03678	7.05996	1.67e-12	5.31e-12	GSMUA_Achr11G17780_001	no apical meristem protein, putative, expressed	GSMUA_Achr11P17780_001	NAC
Ma11_g16460	9.17363	5.18048	1.19252	4.34414	1.4e-05	2.78e-05	GSMUA_Achr11G17900_001	KANADI1, putative, expressed	GSMUA_Achr11P17900_001	G2-like
Ma11_g16500	99.4171	6.9943	0.657809	10.6327	2.1e-26	1.17e-25	GSMUA_Achr11G17950_001	WRKY37, expressed	GSMUA_Achr11P17950_001	WRKY
Ma11_g16990	358.868	1.10484	0.147141	7.50869	5.97e-14	2.06e-13	GSMUA_Achr11G18520_001	auxin response factor, putative, expressed	GSMUA_Achr11P18520_001	ARF
Ma11_g17150	12.4831	-1.71511	0.832084	-2.06122	0.0392822	0.0529929	GSMUA_Achr11G18680_001	ethylene-responsive protein related, putative, expressed	GSMUA_Achr11P18680_001	bHLH
Ma11_g17800	19.7427	-1.64335	0.647611	-2.53755	0.011163	0.0163003	GSMUA_Achr11G19350_001	OsMADS26 - MADS-box family gene with MIKCc type-box, expressed	GSMUA_Achr11P19350_001	MIKC_MADS
Ma11_g17960	211.896	10.2868	1.09123	9.42677	4.23e-21	1.98e-20	GSMUA_Achr11G19540_001	OsMADS8 - MADS-box family gene with MIKCc type-box, expressed	GSMUA_Achr11P19540_001	MIKC_MADS
Ma11_g18310	53.4036	1.05585	0.38955	2.71043	0.00671958	0.0100906	GSMUA_Achr11G19880_001	inactive receptor kinase At2g26730 precursor, putative, expressed	GSMUA_Achr11P19880_001	ERF
Ma11_g18500	803.896	0.784102	0.101677	7.71172	1.24e-14	4.43e-14	GSMUA_Achr11G20070_001	GRAS family transcription factor domain containing protein, expressed	GSMUA_Achr11P20070_001	GRAS
Ma11_g18690	180.353	1.27056	0.216145	5.87826	4.15e-09	1.08e-08	GSMUA_Achr11G20260_001	endonuclease, putative, expressed	GSMUA_Achr11P20260_001	GRAS
Ma11_g19080	42.5553	1.09592	0.497263	2.20391	0.0275304	0.0379895	GSMUA_Achr11G20700_001	CPuORF5 - conserved peptide uORF-containing transcript, expressed	GSMUA_Achr11P20700_001	bZIP
Ma11_g19320	658.334	-2.22789	0.16179	-13.7702	3.85e-43	3.3e-42	GSMUA_Achr11G20930_001	ethylene-responsive transcription factor, putative, expressed	GSMUA_Achr11P20930_001	ERF
Ma11_g19440	71.379	1.66	0.364513	4.55404	5.26e-06	1.09e-05	GSMUA_Achr11G21080_001	scarecrow, putative, expressed	GSMUA_Achr11P21080_001	GRAS
Ma11_g19990	82.8031	-6.58394	1.0712	-6.14633	7.93e-10	2.17e-09	GSMUA_Achr11G21630_001	dehydration-responsive element-binding protein, putative, expressed	GSMUA_Achr11P21630_001	ERF
Ma11_g20050	1001.51	-2.10991	0.112081	-18.8249	4.73e-79	7.65e-78	GSMUA_Achr11G21700_001	homeobox and START domains containing protein, putative, expressed	GSMUA_Achr11P21700_001	HD-ZIP
Ma11_g20110	88.0206	3.0311	0.35416	8.55855	1.14e-17	4.69e-17	GSMUA_Achr11G21760_001	dof zinc finger domain containing protein, putative, expressed	GSMUA_Achr11P21760_001	Dof
Ma11_g21490	127.87	-0.63745	0.300289	-2.12279	0.0337715	0.0460198	GSMUA_Achr11G23160_001	expressed protein	GSMUA_Achr11P23160_001	STAT
Ma11_g21710	807.81	-0.584071	0.109148	-5.35117	8.74e-08	2.08e-07	GSMUA_Achr11G23410_001	transcription factor MYC7E, putative, expressed	GSMUA_Achr11P23410_001	bHLH
Ma11_g21820	110.097	4.03136	0.356298	11.3146	1.11e-29	6.83e-29	GSMUA_Achr11G23500_001	myb-like DNA-binding domain containing protein, putative, expressed	GSMUA_Achr11P23500_001	MYB
Ma11_g21970	55.3441	0.720735	0.343958	2.09542	0.0361341	0.0490098	GSMUA_Achr11G23650_001	bZIP transcription factor family protein, putative, expressed	GSMUA_Achr11P23650_001	bZIP
Ma11_g22020	23.02	7.27476	1.1645	6.24709	4.18e-10	1.17e-09	GSMUA_Achr11G23680_001	basic helix-loop-helix domain containing protein, expressed	GSMUA_Achr11P23680_001	bHLH
Ma11_g22190	13.9334	1.62749	0.690895	2.35563	0.0184914	0.0261697	GSMUA_Achr11G23850_001	dof zinc finger domain containing protein, putative, expressed	GSMUA_Achr11P23850_001	Dof
Ma11_g22280	41.8397	-3.00577	1.13636	-2.64508	0.00816725	0.0121302	GSMUA_Achr11G23970_001	ZOS5-02 - C2H2 zinc finger protein, expressed	GSMUA_Achr11P23970_001	C2H2
Ma11_g22930	16.1116	6.76301	1.19853	5.64276	1.67e-08	4.2e-08	GSMUA_Achr11G24600_001	dof zinc finger domain containing protein, putative, expressed	GSMUA_Achr11P24600_001	Dof
Ma11_g22950	17.8471	1.51701	0.621702	2.4401	0.0146832	0.0210867	GSMUA_Achr11G24630_001	histone-like transcription factor and archaeal histone, putative, expressed	GSMUA_Achr11P24630_001	NF-YB
Ma11_g23130	363.674	-4.18136	0.211748	-19.7468	8.55e-87	1.54e-85	GSMUA_Achr11G24820_001	AP2 domain containing protein, expressed	GSMUA_Achr11P24820_001	ERF
Ma11_g23440	44.3708	1.19823	0.456458	2.62505	0.0086636	0.0128252	GSMUA_Achr11G25120_001	ethylene-insensitive 3, putative, expressed	GSMUA_Achr11P25120_001	EIL
Ma11_g23470	361.145	-2.1837	0.167065	-13.071	4.83e-39	3.77e-38	GSMUA_Achr11G25140_001	transcription factor, putative, expressed	GSMUA_Achr11P25140_001	bZIP
Ma11_g23460	143.072	-6.76874	0.591285	-11.4475	2.42e-30	1.52e-29	GSMUA_Achr11G25140_001	transcription factor, putative, expressed	GSMUA_Achr11P25140_001	bZIP
Ma11_g23520	1010	-0.98787	0.0974265	-10.1396	3.68e-24	1.92e-23	GSMUA_Achr11G25190_001	bZIP transcription factor domain containing protein, expressed	GSMUA_Achr11P25190_001	bZIP
Ma11_g23650	9.27605	-1.67637	0.829003	-2.02215	0.0431605	0.0578397	GSMUA_Achr11G25310_001	expressed protein	GSMUA_Achr11P25310_001	bZIP
Ma11_g23950	1389.2	-1.59075	0.092003	-17.2902	5.57e-67	7.39e-66	GSMUA_Achr11G25600_001	coproporphyrinogen III oxidase, chloroplast precursor, putative, expressed	GSMUA_Achr11P25600_001	ERF
Ma11_g23990	10.5029	-2.16838	0.954	-2.27293	0.0230304	0.0321265	GSMUA_Achr11G25640_001	core histone H2A/H2B/H3/H4, putative, expressed	GSMUA_Achr11P25640_001	NF-YC
Ma11_g24060	175.052	-5.29123	0.932009	-5.67724	1.37e-08	3.45e-08	GSMUA_Achr11G25720_001	no apical meristem protein, putative, expressed	GSMUA_Achr11P25720_001	NAC
Ma11_g24110	1620.15	3.05128	0.102545	29.7555	1.47e-194	7.33e-193	GSMUA_Achr11G25770_001	auxin response factor 6, putative, expressed	GSMUA_Achr11P25770_001	ARF
Ma11_g24180	602.605	-1.21105	0.119483	-10.1357	3.83e-24	2e-23	GSMUA_Achr11G25820_001	homeobox and START domains containing protein, putative, expressed	GSMUA_Achr11P25820_001	HD-ZIP
Ma11_g24450	188.786	-1.26547	0.216334	-5.84964	4.93e-09	1.28e-08	GSMUA_Achr11G26100_001	ZOS9-20 - C2H2 zinc finger protein, expressed	GSMUA_Achr11P26100_001	C2H2
Ma11_g24930	319.276	4.03933	0.206989	19.5147	8.23e-85	1.44e-83	GSMUA_Achr11G26500_001	DUF260 domain containing protein, putative, expressed	GSMUA_Achr11P26500_001	LBD
Ma04_g21580	200.518	3.47634	0.253588	13.7086	9.02e-43	7.69e-42	GSMUA_Achr1G00070_001	fiber protein Fb34, putative, expressed	GSMUA_Achr1P00070_001	ERF
Ma04_g21170	714.952	-4.09793	0.15098	-27.1422	3.13e-162	1.19e-160	GSMUA_Achr1G00480_001	AP2 domain containing protein, expressed	GSMUA_Achr1P00480_001	ERF
Ma04_g21160	295.961	-4.70823	0.301973	-15.5915	8.31e-55	9.05e-54	GSMUA_Achr1G00490_001	ethylene-responsive transcription factor, putative, expressed	GSMUA_Achr1P00490_001	ERF
Ma04_g20210	179.355	3.35841	0.284071	11.8224	2.99e-32	1.97e-31	GSMUA_Achr1G01570_001	GATA zinc finger domain containing protein, expressed	GSMUA_Achr1P01570_001	GATA
Ma04_g20160	124.757	1.28914	0.289089	4.45931	8.22e-06	1.67e-05	GSMUA_Achr1G01620_001	AP2 domain containing protein, expressed	GSMUA_Achr1P01620_001	ERF
Ma04_g20130	79.7583	-0.959948	0.3243	-2.96006	0.00307577	0.00481742	GSMUA_Achr1G01650_001	MYB family transcription factor, putative, expressed	GSMUA_Achr1P01650_001	MYB_related
Ma04_g21880	1044.03	-2.33852	0.101982	-22.9308	2.29e-116	5.96e-115	GSMUA_Achr1G02080_001	ZOS4-11 - C2H2 zinc finger protein, expressed	GSMUA_Achr1P02080_001	C2H2
Ma04_g22430	490.932	10.5044	0.958085	10.9639	5.7e-28	3.34e-27	GSMUA_Achr1G02640_001	bZIP transcription factor, putative, expressed	GSMUA_Achr1P02640_001	bZIP
Ma04_g22910	137.076	-0.703415	0.313048	-2.24699	0.0246408	0.0342297	GSMUA_Achr1G03120_001	ZOS9-21 - C2H2 zinc finger protein, expressed	GSMUA_Achr1P03120_001	C2H2
Ma04_g23100	59.7332	-3.00558	0.407433	-7.37687	1.62e-13	5.47e-13	GSMUA_Achr1G03310_001	ZOS4-03 - C2H2 zinc finger protein, expressed	GSMUA_Achr1P03310_001	C2H2
Ma04_g23340	694.82	-2.40286	0.136474	-17.6068	2.19e-69	3.02e-68	GSMUA_Achr1G03560_001	no apical meristem protein, putative, expressed	GSMUA_Achr1P03560_001	NAC
Ma04_g23400	68.7128	5.07391	0.523119	9.69935	3.03e-22	1.48e-21	GSMUA_Achr1G03630_001	OsMADS56 - MADS-box family gene with MIKCc type-box, expressed	GSMUA_Achr1P03630_001	MIKC_MADS
Ma04_g23420	1105.25	0.250037	0.100382	2.49086	0.0127434	0.0184727	GSMUA_Achr1G03650_001	chitin-inducible gibberellin-responsive protein 2, putative, expressed	GSMUA_Achr1P03650_001	GRAS
Ma04_g23430	967.423	0.381554	0.113433	3.3637	0.000769047	0.00128768	GSMUA_Achr1G03660_001	homeobox protein knotted-1, putative, expressed	GSMUA_Achr1P03660_001	TALE
Ma04_g23550	482.363	2.39667	0.144386	16.599	7.08e-62	8.64e-61	GSMUA_Achr1G03770_001	GAGA-binding protein, putative, expressed	GSMUA_Achr1P03770_001	BBR-BPC
Ma04_g23660	12.1349	-5.99696	1.24081	-4.83309	1.34e-06	2.92e-06	GSMUA_Achr1G03860_001	AP2 domain containing protein, expressed	GSMUA_Achr1P03860_001	ERF
Ma04_g23750	335.278	-0.843576	0.153214	-5.50587	3.67e-08	8.99e-08	GSMUA_Achr1G03950_001	helix-loop-helix DNA-binding protein, putative, expressed	GSMUA_Achr1P03950_001	bHLH
Ma04_g23910	488.148	1.41946	0.134871	10.5246	6.65e-26	3.67e-25	GSMUA_Achr1G04100_001	AT-GTL1, putative, expressed	GSMUA_Achr1P04100_001	Trihelix
Ma04_g24160	276.669	1.01324	0.217994	4.64803	3.35e-06	7.05e-06	GSMUA_Achr1G04360_001	homeobox associated leucine zipper, putative, expressed	GSMUA_Achr1P04360_001	HD-ZIP
Ma04_g24790	83.2455	-5.02912	1.02669	-4.89837	9.66e-07	2.12e-06	GSMUA_Achr1G05010_001	WRKY23, expressed	GSMUA_Achr1P05010_001	WRKY
Ma04_g24840	407.686	-0.528179	0.140747	-3.7527	0.000174943	0.000313864	GSMUA_Achr1G05050_001	transcription factor, putative, expressed	GSMUA_Achr1P05050_001	bZIP
Ma04_g24870	100.615	1.12605	0.268547	4.19312	2.75e-05	5.33e-05	GSMUA_Achr1G05080_001	MYB family transcription factor, putative, expressed	GSMUA_Achr1P05080_001	MYB_related
Ma04_g24880	8.12423	-4.88961	1.31932	-3.70616	0.000210424	0.000374443	GSMUA_Achr1G05090_001	AP2 domain containing protein, expressed	GSMUA_Achr1P05090_001	ERF
Ma04_g25180	8.32799	-5.51991	1.30125	-4.24201	2.22e-05	4.33e-05	GSMUA_Achr1G05400_001	B3 DNA binding domain containing protein, expressed	GSMUA_Achr1P05400_001	RAV
Ma01_g01580	58.7825	1.02467	0.350955	2.91965	0.00350422	0.00544905	GSMUA_Achr1G06280_001	MYB family transcription factor, putative, expressed	GSMUA_Achr1P06280_001	G2-like
Ma01_g01710	2207.05	0.316969	0.0721458	4.39345	1.12e-05	2.24e-05	GSMUA_Achr1G06400_001	homeobox domain containing protein, expressed	GSMUA_Achr1P06400_001	TALE
Ma01_g02050	163.064	0.66432	0.213705	3.10859	0.00187983	0.0030186	GSMUA_Achr1G06720_001	ZOS4-03 - C2H2 zinc finger protein, expressed	GSMUA_Achr1P06720_001	C2H2
Ma01_g02440	723.923	-3.06863	0.124115	-24.7242	5.88e-135	1.8e-133	GSMUA_Achr1G07110_001	ZOS2-15 - C2H2 zinc finger protein, expressed	GSMUA_Achr1P07110_001	C2H2
Ma01_g02530	88.3806	4.09359	0.386784	10.5837	3.55e-26	1.97e-25	GSMUA_Achr1G07220_001	MYB family transcription factor, putative, expressed	GSMUA_Achr1P07220_001	MYB_related
Ma01_g03030	232.695	-1.40388	0.195411	-7.18423	6.76e-13	2.21e-12	GSMUA_Achr1G07740_001	B-box zinc finger family protein, putative, expressed	GSMUA_Achr1P07740_001	DBB
Ma01_g03060	232.15	-4.81189	0.313664	-15.3409	4.07e-53	4.27e-52	GSMUA_Achr1G07770_001	B-box zinc finger family protein, putative, expressed	GSMUA_Achr1P07770_001	DBB
Ma01_g03200	98.7345	-2.79782	0.311612	-8.97854	2.74e-19	1.2e-18	GSMUA_Achr1G07880_001	HSF-type DNA-binding domain containing protein, expressed	GSMUA_Achr1P07880_001	HSF
Ma01_g03870	129.583	-5.0264	1.29301	-3.88735	0.000101343	0.000186334	GSMUA_Achr1G08590_001	ZOS1-12 - C2H2 zinc finger protein, expressed	GSMUA_Achr1P08590_001	C2H2
Ma01_g04220	356.944	3.50753	0.192882	18.1849	6.8e-74	1.02e-72	GSMUA_Achr1G08860_001	no apical meristem protein, putative, expressed	GSMUA_Achr1P08860_001	NAC
Ma01_g04340	127.319	3.13667	0.356681	8.79405	1.44e-18	6.14e-18	GSMUA_Achr1G08980_001	GATA zinc finger domain containing protein, expressed	GSMUA_Achr1P08980_001	GATA
Ma01_g04470	31.1782	-3.10326	0.693409	-4.47536	7.63e-06	1.56e-05	GSMUA_Achr1G09180_001	MYB family transcription factor, putative, expressed	GSMUA_Achr1P09180_001	MYB
Ma01_g00280	9.25938	3.16107	0.974574	3.24354	0.00118053	0.00193834	GSMUA_Achr1G09570_001	helix-loop-helix DNA-binding domain containing protein, expressed	GSMUA_Achr1P09570_001	bHLH
Ma01_g00440	830.968	0.37995	0.120508	3.15289	0.00161663	0.0026132	GSMUA_Achr1G09750_001	MYB family transcription factor, putative, expressed	GSMUA_Achr1P09750_001	MYB
Ma01_g00530	1042.86	1.45961	0.0951116	15.3463	3.75e-53	3.93e-52	GSMUA_Achr1G09830_001	AP2 domain containing protein, expressed	GSMUA_Achr1P09830_001	AP2
Ma01_g00720	1193.25	-3.99867	0.148981	-26.8402	1.1e-158	4.04e-157	GSMUA_Achr1G10080_001	WRKY71, expressed	GSMUA_Achr1P10080_001	WRKY
Ma01_g01040	11.2107	-3.01073	0.930193	-3.23668	0.00120931	0.00198314	GSMUA_Achr1G10390_001	homeobox associated leucine zipper, putative, expressed	GSMUA_Achr1P10390_001	HD-ZIP
Ma01_g05110	321.709	0.825663	0.165472	4.98974	6.05e-07	1.35e-06	GSMUA_Achr1G11500_001	transcription factor like protein, putative, expressed	GSMUA_Achr1P11500_001	Trihelix
Ma01_g05860	37.9903	-2.3916	0.478716	-4.99586	5.86e-07	1.31e-06	GSMUA_Achr1G12270_001	homeobox associated leucine zipper, putative, expressed	GSMUA_Achr1P12270_001	HD-ZIP
Ma01_g06820	269.039	-5.59552	0.890051	-6.28674	3.24e-10	9.11e-10	GSMUA_Achr1G13300_001	ZF-HD protein dimerisation region containing protein, expressed	GSMUA_Achr1P13300_001	ZF-HD
Ma01_g07890	917.554	2.64072	0.124914	21.1404	3.38e-99	7.14e-98	GSMUA_Achr1G14370_001	helix-loop-helix DNA-binding domain containing protein, expressed	GSMUA_Achr1P14370_001	bHLH
Ma01_g07920	83.7051	7.43937	0.865138	8.59906	8.04e-18	3.32e-17	GSMUA_Achr1G14400_001	helix-loop-helix DNA-binding domain containing protein, expressed	GSMUA_Achr1P14400_001	bHLH
Ma01_g08980	58.9185	-0.917343	0.396345	-2.31451	0.02064	0.0289885	GSMUA_Achr1G15600_001	transcription factor, putative, expressed	GSMUA_Achr1P15600_001	Trihelix
Ma01_g09000	377.031	1.77892	0.173847	10.2327	1.41e-24	7.47e-24	GSMUA_Achr1G15640_001	bZIP transcription factor domain containing protein, expressed	GSMUA_Achr1P15640_001	bZIP
Ma01_g09550	24.8213	-6.26861	1.11847	-5.60461	2.09e-08	5.2e-08	GSMUA_Achr1G16230_001	DELLA protein SLR1, putative, expressed	GSMUA_Achr1P16230_001	GRAS
Ma01_g09560	176.963	-0.953447	0.236075	-4.03875	5.37e-05	0.00010122	GSMUA_Achr1G16240_001	HSF-type DNA-binding domain containing protein, expressed	GSMUA_Achr1P16240_001	HSF
Ma01_g09600	193.989	1.7812	0.210766	8.45107	2.89e-17	1.17e-16	GSMUA_Achr1G16280_001	homeobox associated leucine zipper, putative, expressed	GSMUA_Achr1P16280_001	HD-ZIP
Ma01_g09750	361.03	1.75682	0.156092	11.255	2.19e-29	1.34e-28	GSMUA_Achr1G16440_001	Myb-like DNA-binding domain containing protein, putative, expressed	GSMUA_Achr1P16440_001	G2-like
Ma01_g10440	194.095	0.715075	0.188746	3.78855	0.000151528	0.000273599	GSMUA_Achr1G17150_001	MYB family transcription factor, putative, expressed	GSMUA_Achr1P17150_001	MYB
Ma01_g10450	107.681	3.11988	0.30872	10.1058	5.2e-24	2.7e-23	GSMUA_Achr1G17160_001	WRKY35, expressed	GSMUA_Achr1P17160_001	WRKY
Ma01_g10930	29.191	2.95609	0.584166	5.06036	4.18e-07	9.49e-07	GSMUA_Achr1G17670_001	dof zinc finger domain containing protein, putative, expressed	GSMUA_Achr1P17670_001	Dof
Ma01_g10940	554.008	-0.969302	0.123739	-7.83341	4.75e-15	1.72e-14	GSMUA_Achr1G17680_001	WD-40 repeat family protein, putative, expressed	GSMUA_Achr1P17680_001	C2H2
Ma01_g11000	88.8674	2.18699	0.305565	7.15719	8.23e-13	2.67e-12	GSMUA_Achr1G17730_001	MYB_Al protein, putative, expressed	GSMUA_Achr1P17730_001	MYB
Ma01_g11240	126.183	1.53096	0.25647	5.96937	2.38e-09	6.33e-09	GSMUA_Achr1G17980_001	homeobox domain containing protein, expressed	GSMUA_Achr1P17980_001	WOX
Ma01_g11360	52.1232	-1.48585	0.380116	-3.90894	9.27e-05	0.000171002	GSMUA_Achr1G18080_001	NIN, putative, expressed	GSMUA_Achr1P18080_001	Nin-like
Ma01_g11520	392.342	0.942372	0.145004	6.49894	8.09e-11	2.36e-10	GSMUA_Achr1G18230_001	AP2 domain containing protein, expressed	GSMUA_Achr1P18230_001	ERF
Ma01_g11890	48.3343	2.18478	0.47888	4.56228	5.06e-06	1.05e-05	GSMUA_Achr1G18610_001	MYB family transcription factor, putative, expressed	GSMUA_Achr1P18610_001	MYB
Ma01_g11920	45.7787	2.11793	0.420817	5.03289	4.83e-07	1.09e-06	GSMUA_Achr1G18650_001	SHI, putative, expressed	GSMUA_Achr1P18650_001	SRS
Ma01_g11970	486.264	1.85189	0.13127	14.1075	3.42e-45	3.05e-44	GSMUA_Achr1G18670_001	homeobox associated leucine zipper, putative, expressed	GSMUA_Achr1P18670_001	HD-ZIP
Ma01_g12040	995.268	-0.8823	0.0924617	-9.54233	1.4e-21	6.65e-21	GSMUA_Achr1G18760_001	homeobox and START domains containing protein, putative, expressed	GSMUA_Achr1P18760_001	HD-ZIP
Ma01_g12160	13.3494	-2.52117	1.07852	-2.33762	0.0194068	0.0273719	GSMUA_Achr1G18910_001	transcription factor MYC7E, putative, expressed	GSMUA_Achr1P18910_001	bHLH
Ma01_g12250	173.194	0.523784	0.25497	2.05429	0.0399473	0.0538472	GSMUA_Achr1G18990_001	MYB family transcription factor, putative, expressed	GSMUA_Achr1P18990_001	MYB
Ma01_g12260	293.592	-1.802	0.173221	-10.4029	2.4e-25	1.3e-24	GSMUA_Achr1G19000_001	helix-loop-helix DNA-binding domain containing protein, expressed	GSMUA_Achr1P19000_001	bHLH
Ma01_g12390	432.357	-1.19958	0.145813	-8.2268	1.92e-16	7.47e-16	GSMUA_Achr1G19120_001	helix-loop-helix DNA-binding domain containing protein, expressed	GSMUA_Achr1P19120_001	bHLH
Ma01_g12650	404.239	-1.48786	0.140706	-10.5742	3.92e-26	2.18e-25	GSMUA_Achr1G19420_001	core histone H2A/H2B/H3/H4, putative, expressed	GSMUA_Achr1P19420_001	NF-YC
Ma01_g12870	263.588	-0.725592	0.167332	-4.33625	1.45e-05	2.88e-05	GSMUA_Achr1G19650_001	zinc finger C-x8-C-x5-C-x3-H type family protein, expressed	GSMUA_Achr1P19650_001	C3H
Ma01_g12980	260.452	-2.0126	0.192244	-10.469	1.2e-25	6.55e-25	GSMUA_Achr1G19750_001	bZIP transcription factor domain containing protein, expressed	GSMUA_Achr1P19750_001	bZIP
Ma01_g13260	116.614	-1.49102	0.294409	-5.06445	4.1e-07	9.29e-07	GSMUA_Achr1G20000_001	auxin response factor, putative, expressed	GSMUA_Achr1P20000_001	ARF
Ma01_g13270	9.87395	-4.18471	1.10604	-3.78352	0.000154627	0.000278892	GSMUA_Achr1G20000_001	auxin response factor, putative, expressed	GSMUA_Achr1P20000_001	ARF
Ma01_g13280	9.48025	-1.8381	0.828958	-2.21737	0.026598	0.036777	GSMUA_Achr1G20000_001	auxin response factor, putative, expressed	GSMUA_Achr1P20000_001	ARF
Ma01_g13290	14.6859	1.42548	0.693509	2.05546	0.0398347	0.0537011	GSMUA_Achr1G20010_001	auxin response factor, putative, expressed	GSMUA_Achr1P20010_001	ARF
Ma01_g13320	30.9327	2.97049	0.603781	4.91982	8.66e-07	1.91e-06	GSMUA_Achr1G20040_001	auxin response factor, putative, expressed	GSMUA_Achr1P20040_001	ARF
Ma01_g14360	209.783	4.20797	0.282461	14.8975	3.42e-50	3.39e-49	GSMUA_Achr1G21010_001	BHLH transcription factor, putative, expressed	GSMUA_Achr1P21010_001	bHLH
Ma01_g14370	44.4185	7.4274	1.03237	7.19451	6.27e-13	2.05e-12	GSMUA_Achr1G21020_001	MYB family transcription factor, putative, expressed	GSMUA_Achr1P21020_001	MYB
Ma01_g14650	1679.67	1.30849	0.0858838	15.2356	2.05e-52	2.12e-51	GSMUA_Achr1G21300_001	GRAS family transcription factor domain containing protein, expressed	GSMUA_Achr1P21300_001	GRAS
Ma01_g16070	46.0423	8.2113	1.14153	7.19327	6.33e-13	2.07e-12	GSMUA_Achr1G22640_001	homeobox domain containing protein, expressed	GSMUA_Achr1P22640_001	HD-ZIP
Ma01_g16320	250.907	0.936778	0.172847	5.4197	5.97e-08	1.44e-07	GSMUA_Achr1G22880_001	zinc finger family protein, putative, expressed	GSMUA_Achr1P22880_001	C3H
Ma01_g16500	209.656	-1.38212	0.221348	-6.24411	4.26e-10	1.19e-09	GSMUA_Achr1G23090_001	AP2 domain containing protein, expressed	GSMUA_Achr1P23090_001	ERF
Ma01_g16650	17.4157	4.1512	0.790923	5.24855	1.53e-07	3.58e-07	GSMUA_Achr1G23220_001	MYB family transcription factor, putative, expressed	GSMUA_Achr1P23220_001	G2-like
Ma01_g16770	45.4368	-3.30536	1.14275	-2.89246	0.00382241	0.00591477	GSMUA_Achr1G23300_001	homeobox domain containing protein, expressed	GSMUA_Achr1P23300_001	TALE
Ma01_g18830	305.916	-2.04389	0.165134	-12.3771	3.48e-35	2.47e-34	GSMUA_Achr1G23560_001	WRKY51, expressed	GSMUA_Achr1P23560_001	WRKY
Ma01_g18760	265.461	1.63805	0.188486	8.69054	3.61e-18	1.51e-17	GSMUA_Achr1G23640_001	bZIP transcription factor domain containing protein, expressed	GSMUA_Achr1P23640_001	bZIP
Ma01_g18580	12.8795	-2.18794	0.830542	-2.63435	0.00842989	0.0125012	GSMUA_Achr1G23840_001	growth-regulating factor, putative, expressed	GSMUA_Achr1P23840_001	GRF
Ma01_g18390	214.611	7.99361	0.639538	12.499	7.56e-36	5.46e-35	GSMUA_Achr1G24060_001	OsMADS6 - MADS-box family gene with MIKCc type-box, expressed	GSMUA_Achr1P24060_001	MIKC_MADS
Ma01_g18380	186.358	-2.73313	0.256453	-10.6574	1.61e-26	9.04e-26	GSMUA_Achr1G24070_001	MADS-box transcription factor, putative, expressed	GSMUA_Achr1P24070_001	MIKC_MADS
Ma01_g18330	163.077	2.00708	0.223111	8.99592	2.34e-19	1.03e-18	GSMUA_Achr1G24120_001	AT-GTL1, putative, expressed	GSMUA_Achr1P24120_001	Trihelix
Ma01_g17910	72.8888	7.33927	0.880857	8.33196	7.95e-17	3.14e-16	GSMUA_Achr1G24490_001	YABBY domain containing protein, putative, expressed	GSMUA_Achr1P24490_001	YABBY
Ma01_g17260	27.1903	-2.6132	0.706675	-3.69788	0.000217411	0.000386196	GSMUA_Achr1G25120_001	MYB family transcription factor, putative, expressed	GSMUA_Achr1P25120_001	MYB
Ma01_g17020	397.535	4.21171	0.233885	18.0076	1.7e-72	2.49e-71	GSMUA_Achr1G25340_001	bZIP transcription factor domain containing protein, expressed	GSMUA_Achr1P25340_001	bZIP
Ma01_g19330	48.6632	-2.57383	0.512537	-5.02174	5.12e-07	1.15e-06	GSMUA_Achr1G25890_001	AP2 domain containing protein, expressed	GSMUA_Achr1P25890_001	ERF
Ma01_g20210	736.78	-0.860242	0.108875	-7.90118	2.76e-15	1.02e-14	GSMUA_Achr1G26180_001	zinc finger C-x8-C-x5-C-x3-H type family protein, expressed	GSMUA_Achr1P26180_001	C3H
Ma01_g19730	59.1365	1.18458	0.382285	3.09869	0.00194379	0.00311637	GSMUA_Achr1G26400_001	la domain containing protein, putative, expressed	GSMUA_Achr1P26400_001	bZIP
Ma01_g19610	1061.48	3.16862	0.119828	26.4431	4.38e-154	1.55e-152	GSMUA_Achr1G26520_001	MYB family transcription factor, putative, expressed	GSMUA_Achr1P26520_001	MYB
Ma01_g19570	130.297	1.74005	0.250186	6.95505	3.52e-12	1.1e-11	GSMUA_Achr1G26550_001	expressed protein	GSMUA_Achr1P26550_001	GATA
Ma01_g20810	40.4071	4.71928	0.630777	7.4817	7.34e-14	2.52e-13	GSMUA_Achr1G27060_001	GTPase of unknown function domain containing protein, putative, expressed	GSMUA_Achr1P27060_001	HD-ZIP
Ma01_g20800	198.308	-0.41962	0.204742	-2.04951	0.0404127	0.0544282	GSMUA_Achr1G27060_001	GTPase of unknown function domain containing protein, putative, expressed	GSMUA_Achr1P27060_001	HD-ZIP
Ma01_g20890	420.758	6.15657	0.282633	21.7829	3.37e-105	7.73e-104	GSMUA_Achr1G27150_001	YABBY domain containing protein, putative, expressed	GSMUA_Achr1P27150_001	YABBY
Ma01_g21280	731.493	-3.37303	0.13987	-24.1155	1.72e-128	5e-127	GSMUA_Achr1G27200_001	heat stress transcription factor, putative, expressed	GSMUA_Achr1P27200_001	HSF
Ma01_g23030	156.399	-0.509112	0.223987	-2.27296	0.0230287	0.032126	GSMUA_Achr1G27500_001	TCP family transcription factor, putative, expressed	GSMUA_Achr1P27500_001	TCP
Ma01_g23360	1276.15	-6.05946	0.168059	-36.0556	1.13e-284	1e-282	GSMUA_Achr1G27980_001	WRKY69, expressed	GSMUA_Achr1P27980_001	WRKY
Ma01_g23300	786.191	-0.592317	0.107147	-5.52807	3.24e-08	7.95e-08	GSMUA_Achr1G28040_001	zinc finger C-x8-C-x5-C-x3-H type family protein, expressed	GSMUA_Achr1P28040_001	C3H
Ma02_g01220	12.3092	5.59379	1.15324	4.8505	1.23e-06	2.69e-06	GSMUA_Achr2G00400_001	B3 DNA binding domain containing protein, expressed	GSMUA_Achr2P00400_001	B3
Ma02_g00950	46.2582	6.96053	0.914338	7.61264	2.69e-14	9.42e-14	GSMUA_Achr2G00410_001	Homeobox domain containing protein, expressed	GSMUA_Achr2P00410_001	TALE
Ma02_g00240	255.55	-0.515744	0.182249	-2.82988	0.00465651	0.00713438	GSMUA_Achr2G01080_001	MYB family transcription factor, putative, expressed	GSMUA_Achr2P01080_001	MYB_related
Ma02_g01150	544.077	-1.03633	0.135094	-7.67122	1.7e-14	6.04e-14	GSMUA_Achr2G01180_001	Myb transcription factor, putative, expressed	GSMUA_Achr2P01180_001	G2-like
Ma02_g03680	71.436	-1.28024	0.353981	-3.61668	0.000298401	0.000522407	GSMUA_Achr2G01740_001	OsMADS68 - MADS-box family gene with MIKC* type-box, expressed	GSMUA_Achr2P01740_001	M-type_MADS
Ma02_g03750	701.23	0.648632	0.117586	5.51626	3.46e-08	8.49e-08	GSMUA_Achr2G01820_001	OsSPL6 - SBP-box gene family member, expressed	GSMUA_Achr2P01820_001	SBP
Ma02_g03880	220.44	-0.945953	0.214102	-4.41823	9.95e-06	2.01e-05	GSMUA_Achr2G01920_001	homeodomain-related, putative, expressed	GSMUA_Achr2P01920_001	G2-like
Ma02_g04710	701.178	-0.674676	0.136331	-4.9488	7.47e-07	1.66e-06	GSMUA_Achr2G02830_001	GATA zinc finger domain containing protein, expressed	GSMUA_Achr2P02830_001	GATA
Ma02_g04980	182.261	4.06526	0.329393	12.3417	5.4e-35	3.83e-34	GSMUA_Achr2G03070_001	OsSPL13 - SBP-box gene family member, expressed	GSMUA_Achr2P03070_001	SBP
Ma02_g05440	54.632	-0.78691	0.374848	-2.09927	0.0357927	0.0485703	GSMUA_Achr2G03490_001	bZIP transcription factor domain containing protein, expressed	GSMUA_Achr2P03490_001	bZIP
Ma02_g05630	203.626	-1.20086	0.271058	-4.43027	9.41e-06	1.9e-05	GSMUA_Achr2G03680_001	MORN repeat domain containing protein, expressed	GSMUA_Achr2P03680_001	Trihelix
Ma02_g06010	680.421	-1.16106	0.120179	-9.66107	4.41e-22	2.14e-21	GSMUA_Achr2G04010_001	no apical meristem protein, putative, expressed	GSMUA_Achr2P04010_001	NAC
Ma02_g06290	2633.65	0.794767	0.0750732	10.5866	3.44e-26	1.91e-25	GSMUA_Achr2G04310_001	homeobox domain containing protein, expressed	GSMUA_Achr2P04310_001	TALE
Ma02_g06310	135.338	0.933457	0.228562	4.08404	4.43e-05	8.41e-05	GSMUA_Achr2G04340_001	OsMADS56 - MADS-box family gene with MIKCc type-box, expressed	GSMUA_Achr2P04340_001	MIKC_MADS
Ma02_g06490	705.47	-0.606303	0.11617	-5.21908	1.8e-07	4.18e-07	GSMUA_Achr2G04520_001	GATA transcription factor 25, putative, expressed	GSMUA_Achr2P04520_001	GATA
Ma02_g06550	274.139	-0.835188	0.16742	-4.98858	6.08e-07	1.36e-06	GSMUA_Achr2G04590_001	beta-amylase, putative, expressed	GSMUA_Achr2P04590_001	BES1
Ma02_g06600	17.3202	-1.88541	0.752161	-2.50665	0.0121881	0.0177093	GSMUA_Achr2G04650_001	growth-regulating factor, putative, expressed	GSMUA_Achr2P04650_001	GRF
Ma02_g06660	33.1694	-3.52297	0.579332	-6.08109	1.19e-09	3.23e-09	GSMUA_Achr2G04720_001	expressed protein	GSMUA_Achr2P04720_001	B3
Ma02_g06860	27.1531	-2.81201	0.583689	-4.81765	1.45e-06	3.15e-06	GSMUA_Achr2G04940_001	ZOS9-11 - C2H2 zinc finger protein, expressed	GSMUA_Achr2P04940_001	C2H2
Ma02_g06880	172.925	-1.4844	0.232629	-6.38098	1.76e-10	5.03e-10	GSMUA_Achr2G04960_001	CCT/B-box zinc finger protein, putative, expressed	GSMUA_Achr2P04960_001	CO-like
Ma02_g07060	168.045	-8.93239	0.996027	-8.96802	3.02e-19	1.32e-18	GSMUA_Achr2G05130_001	two-component response regulator, putative, expressed	GSMUA_Achr2P05130_001	ARR-B
Ma02_g07250	74.1986	1.46282	0.378852	3.86119	0.000112835	0.000206369	GSMUA_Achr2G05300_001	zinc finger C-x8-C-x5-C-x3-H type family protein, expressed	GSMUA_Achr2P05300_001	C3H
Ma02_g07380	106.547	-0.875018	0.287271	-3.04596	0.00231937	0.00368515	GSMUA_Achr2G05450_001	transcription factor BIM2, putative, expressed	GSMUA_Achr2P05450_001	bHLH
Ma02_g07590	452.942	-0.370089	0.130024	-2.84631	0.00442289	0.00679618	GSMUA_Achr2G05590_001	MYB family transcription factor, putative, expressed	GSMUA_Achr2P05590_001	MYB_related
Ma02_g07760	568.164	-1.46376	0.121724	-12.0253	2.62e-33	1.78e-32	GSMUA_Achr2G05790_001	NIN, putative, expressed	GSMUA_Achr2P05790_001	Nin-like
Ma02_g07780	77.4996	-2.43072	0.333307	-7.29274	3.04e-13	1.01e-12	GSMUA_Achr2G05810_001	ethylene-responsive protein related, putative, expressed	GSMUA_Achr2P05810_001	bHLH
Ma02_g07980	68.8845	-4.03678	0.435866	-9.26151	2.02e-20	9.2e-20	GSMUA_Achr2G06030_001	helix-loop-helix DNA-binding protein, putative, expressed	GSMUA_Achr2P06030_001	bHLH
Ma02_g08030	27.3916	2.64248	0.567328	4.65777	3.2e-06	6.73e-06	GSMUA_Achr2G06090_001	BHLH transcription factor, putative, expressed	GSMUA_Achr2P06090_001	bHLH
Ma02_g08090	454.131	4.54911	0.213399	21.3174	7.83e-101	1.7e-99	GSMUA_Achr2G06150_001	OsSPL16 - SBP-box gene family member, expressed	GSMUA_Achr2P06150_001	SBP
Ma02_g08180	2161.35	7.77624	0.334333	23.259	1.15e-119	3.11e-118	GSMUA_Achr2G06250_001	OsMADS1 - MADS-box family gene with MIKCc type-box, expressed	GSMUA_Achr2P06250_001	MIKC_MADS
Ma02_g08340	10.5515	6.15767	1.24217	4.9572	7.15e-07	1.59e-06	GSMUA_Achr2G06420_001	homeodomain protein, putative, expressed	GSMUA_Achr2P06420_001	TALE
Ma02_g08530	586.686	-0.445966	0.124785	-3.57389	0.000351718	0.000611053	GSMUA_Achr2G06600_001	BES1/BZR1 homolog protein, putative, expressed	GSMUA_Achr2P06600_001	BES1
Ma02_g09210	1943.85	-0.745021	0.0971601	-7.66798	1.75e-14	6.19e-14	GSMUA_Achr2G07300_001	AP2 domain containing protein, expressed	GSMUA_Achr2P07300_001	ERF
Ma02_g09300	136.858	9.71802	1.09441	8.87971	6.7e-19	2.9e-18	GSMUA_Achr2G07400_001	bHLH family protein, putative, expressed	GSMUA_Achr2P07400_001	bHLH
Ma02_g09320	16.4173	1.35768	0.620846	2.18682	0.0287556	0.0395767	GSMUA_Achr2G07420_001	homeobox associated leucine zipper, putative, expressed	GSMUA_Achr2P07420_001	HD-ZIP
Ma02_g09870	549.424	-4.02767	0.16163	-24.919	4.63e-137	1.44e-135	GSMUA_Achr2G07930_001	MYB family transcription factor, putative, expressed	GSMUA_Achr2P07930_001	MYB
Ma02_g10060	290.208	6.07651	0.33279	18.2593	1.75e-74	2.64e-73	GSMUA_Achr2G08150_001	ZOS4-14 - C2H2 zinc finger protein, expressed	GSMUA_Achr2P08150_001	C2H2
Ma02_g10790	32.1935	-3.65979	0.63647	-5.75014	8.92e-09	2.28e-08	GSMUA_Achr2G08910_001	ZOS2-08 - C2H2 zinc finger protein, expressed	GSMUA_Achr2P08910_001	C2H2
Ma02_g10880	20.8794	-5.48436	1.15848	-4.73408	2.2e-06	4.7e-06	GSMUA_Achr2G08990_001	MYB family transcription factor, putative, expressed	GSMUA_Achr2P08990_001	MYB_related
Ma02_g10970	87.6797	5.19744	0.477568	10.8832	1.39e-27	8.04e-27	GSMUA_Achr2G09080_001	no apical meristem protein, putative, expressed	GSMUA_Achr2P09080_001	NAC
Ma02_g11010	55.9838	3.04496	0.481925	6.31833	2.64e-10	7.47e-10	GSMUA_Achr2G09110_001	dof zinc finger domain containing protein, putative, expressed	GSMUA_Achr2P09110_001	Dof
Ma02_g11050	168.892	-2.20938	0.294332	-7.50642	6.08e-14	2.09e-13	GSMUA_Achr2G09150_001	tesmin/TSO1-like CXC domain containing protein, expressed	GSMUA_Achr2P09150_001	CPP
Ma02_g11480	811.23	6.66951	0.245672	27.148	2.67e-162	1.02e-160	GSMUA_Achr2G09660_001	basic helix-loop-helix, putative, expressed	GSMUA_Achr2P09660_001	bHLH
Ma02_g11530	260.734	6.50413	0.4134	15.7333	8.95e-56	9.89e-55	GSMUA_Achr2G09710_001	WRKY66, expressed	GSMUA_Achr2P09710_001	WRKY
Ma02_g11980	129.647	-1.45619	0.281157	-5.17928	2.23e-07	5.15e-07	GSMUA_Achr2G10180_001	myb-like DNA-binding domain containing protein, expressed	GSMUA_Achr2P10180_001	G2-like
Ma02_g12030	35.3408	-2.53457	0.496062	-5.10938	3.23e-07	7.39e-07	GSMUA_Achr2G10230_001	B3 DNA binding domain containing protein, expressed	GSMUA_Achr2P10230_001	B3
Ma02_g12050	93.4383	9.20563	1.09951	8.37248	5.64e-17	2.24e-16	GSMUA_Achr2G10250_001	OsMADS6 - MADS-box family gene with MIKCc type-box, expressed	GSMUA_Achr2P10250_001	MIKC_MADS
Ma02_g12540	211.191	1.30633	0.204359	6.39233	1.63e-10	4.68e-10	GSMUA_Achr2G10690_001	TCP family transcription factor, putative, expressed	GSMUA_Achr2P10690_001	TCP
Ma02_g13430	60.8198	-1.00671	0.370638	-2.71616	0.00660439	0.00992659	GSMUA_Achr2G11520_001	expressed protein	GSMUA_Achr2P11520_001	Dof
Ma02_g13450	2368.67	-0.443079	0.073166	-6.0558	1.4e-09	3.77e-09	GSMUA_Achr2G11540_001	ethylene-insensitive 3, putative, expressed	GSMUA_Achr2P11540_001	EIL
Ma02_g13650	8.5706	-4.75525	1.32657	-3.58462	0.000337568	0.000587478	GSMUA_Achr2G11810_001	no apical meristem protein, putative, expressed	GSMUA_Achr2P11810_001	NAC
Ma02_g13760	1104.84	0.604059	0.0942604	6.40841	1.47e-10	4.22e-10	GSMUA_Achr2G11910_001	AT-GTL1, putative, expressed	GSMUA_Achr2P11910_001	Trihelix
Ma02_g13870	9.85211	6.063	1.24742	4.86042	1.17e-06	2.56e-06	GSMUA_Achr2G11990_001	AP2 domain containing protein, expressed	GSMUA_Achr2P11990_001	ERF
Ma02_g14150	17.7249	6.88265	1.20069	5.73225	9.91e-09	2.53e-08	GSMUA_Achr2G12310_001	SHI, putative, expressed	GSMUA_Achr2P12310_001	SRS
Ma02_g14450	338.923	-0.817029	0.153636	-5.31796	1.05e-07	2.48e-07	GSMUA_Achr2G12610_001	bZIP transcription factor domain containing protein, expressed	GSMUA_Achr2P12610_001	bZIP
Ma02_g14570	61.3731	-1.09144	0.396999	-2.74922	0.00597372	0.0090285	GSMUA_Achr2G12730_001	GATA zinc finger domain containing protein, expressed	GSMUA_Achr2P12730_001	GATA
Ma02_g14680	112.134	5.55794	0.458443	12.1235	7.93e-34	5.48e-33	GSMUA_Achr2G12850_001	YABBY domain containing protein, putative, expressed	GSMUA_Achr2P12850_001	YABBY
Ma02_g14870	153.841	0.741523	0.212224	3.49405	0.000475748	0.000815513	GSMUA_Achr2G13040_001	single myb histone, putative, expressed	GSMUA_Achr2P13040_001	MYB_related
Ma02_g15010	10.9076	-5.85725	1.26015	-4.64807	3.35e-06	7.04e-06	GSMUA_Achr2G13170_001	DUF260 domain containing protein, putative, expressed	GSMUA_Achr2P13170_001	LBD
Ma02_g15040	317.475	10.8465	1.08601	9.98749	1.73e-23	8.82e-23	GSMUA_Achr2G13200_001	Homeobox domain containing protein, expressed	GSMUA_Achr2P13200_001	TALE
Ma02_g15190	14.1792	2.42248	0.804626	3.01069	0.00260653	0.00411865	GSMUA_Achr2G13320_001	MYB family transcription factor, putative, expressed	GSMUA_Achr2P13320_001	G2-like
Ma02_g15250	791.838	-1.94882	0.131195	-14.8543	6.52e-50	6.43e-49	GSMUA_Achr2G13380_001	MYB family transcription factor, putative, expressed	GSMUA_Achr2P13380_001	G2-like
Ma02_g15260	188.893	4.44586	0.355616	12.5019	7.29e-36	5.27e-35	GSMUA_Achr2G13400_001	DUF260 domain containing protein, putative, expressed	GSMUA_Achr2P13400_001	LBD
Ma02_g15270	590.685	-3.12302	0.181407	-17.2155	2.03e-66	2.67e-65	GSMUA_Achr2G13410_001	ZOS12-09 - C2H2 zinc finger protein, expressed	GSMUA_Achr2P13410_001	C2H2
Ma02_g15290	980.257	0.271702	0.12296	2.20969	0.027127	0.0374635	GSMUA_Achr2G13440_001	DUF260 domain containing protein, putative, expressed	GSMUA_Achr2P13440_001	LBD
Ma02_g15490	1953.06	10.4912	0.512244	20.4808	3.2e-93	6.28e-92	GSMUA_Achr2G13650_001	OsMADS18 - MADS-box family gene with MIKCc type-box, expressed	GSMUA_Achr2P13650_001	MIKC_MADS
Ma02_g15510	711.212	-0.932737	0.113763	-8.19893	2.43e-16	9.37e-16	GSMUA_Achr2G13670_001	histone-like transcription factor and archaeal histone, putative, expressed	GSMUA_Achr2P13670_001	NF-YB
Ma02_g16200	28.6703	1.25886	0.567494	2.21828	0.0265358	0.036703	GSMUA_Achr2G14390_001	helix-loop-helix DNA-binding domain containing protein, expressed	GSMUA_Achr2P14390_001	bHLH
Ma02_g16540	899.584	-3.96095	0.139592	-28.3752	4.09e-177	1.76e-175	GSMUA_Achr2G14750_001	homeobox associated leucine zipper, putative, expressed	GSMUA_Achr2P14750_001	HD-ZIP
Ma02_g16800	289.127	-0.74603	0.191387	-3.89801	9.7e-05	0.000178623	GSMUA_Achr2G15020_001	FAR1 family protein, expressed	GSMUA_Achr2P15020_001	FAR1
Ma02_g16880	102.381	-0.554132	0.261003	-2.12309	0.0337466	0.0459884	GSMUA_Achr2G15130_001	GAGA-binding protein, putative, expressed	GSMUA_Achr2P15130_001	BBR-BPC
Ma02_g16890	45.5847	1.19362	0.473385	2.52145	0.0116873	0.0170354	GSMUA_Achr2G15140_001	homeobox and START domains containing protein, putative, expressed	GSMUA_Achr2P15140_001	HD-ZIP
Ma02_g16900	51.9352	0.864307	0.362636	2.3834	0.0171536	0.024384	GSMUA_Achr2G15140_001	homeobox and START domains containing protein, putative, expressed	GSMUA_Achr2P15140_001	HD-ZIP
Ma02_g16960	779.854	0.461595	0.112154	4.11573	3.86e-05	7.37e-05	GSMUA_Achr2G15200_001	WRKY1, expressed	GSMUA_Achr2P15200_001	WRKY
Ma02_g16980	175.245	3.27131	0.313305	10.4413	1.61e-25	8.73e-25	GSMUA_Achr2G15220_001	expressed protein	GSMUA_Achr2P15220_001	bHLH
Ma02_g17020	142.922	-8.06601	0.845142	-9.54397	1.37e-21	6.55e-21	GSMUA_Achr2G15250_001	myb-like DNA-binding domain containing protein, expressed	GSMUA_Achr2P15250_001	G2-like
Ma02_g17340	125.124	1.74553	0.283711	6.15248	7.63e-10	2.09e-09	GSMUA_Achr2G15550_001	BES1/BZR1 homolog protein, putative, expressed	GSMUA_Achr2P15550_001	BES1
[truncated: 18,654 more rows]

## Sheet: Up
GeneID	Base mean	log2(FC)	StdErr	Wald-Stats	P-value	P-adj	Gene Name	Description	Trancription Factor ID	Family
[truncated: 6,553 more rows]

## Sheet: Down
GeneID	Base mean	log2(FC)	StdErr	Wald-Stats	P-value	P-adj	Gene Name	Description	Trancription Factor ID	Family
[truncated: 6,752 more rows]

[truncated: 1 more sheets: DEG_Stats]
