# Supplementary material for: A coordinated network of MYB regulators orchestrates anthocyanin biosynthesis in banana
Source: Hortic Res. 2026 Jan 13;13(6):uhaf361. doi: 10.1093/hr/uhaf361 (PMC13273576; doi:10.1093/hr/uhaf361)
Supplement: Web_Material_uhaf361 [file Web_Material_uhaf361.zip › Supplementary file S3.xlsx]

## Sheet: Metadata Table
Line ID	Construct	Background	Used IN	Tissue/Stage
OE MbaMA2 L	Zmubi:MbaMA2 line2	Musa sp. Cv. Rasthali	Expression analysis; LC-MS; chlorophyll estimation; Biochemical assays	leaf, midrib
OE MbaMA2 L	Zmubi:MbaMA2 line4	Musa sp. Cv. Rasthali	Expression analysis; LC-MS; chlorophyll estimation; Biochemical assays	leaf, midrib
OE MbaMA2 L	Zmubi:MbaMA2 line12	Musa sp. Cv. Rasthali	Expression analysis; LC-MS; chlorophyll estimation; Biochemical assays	leaf, midrib
OE MbaMA2+MusaTT8 L	Zmubi:MbaMA2; Zmubi:MusaTT8 line2	Musa sp. Cv. Rasthali	Expression analysis; LC-MS; chlorophyll estimation; Biochemical assays	leaf
OE MbaMA2+MusaTT8 L	Zmubi:MbaMA2; Zmubi:MusaTT8 line3	Musa sp. Cv. Rasthali	Expression analysis; LC-MS; chlorophyll estimation; Biochemical assays	leaf
OE MbaMA2+MusaTT8 L	Zmubi:MbaMA2; Zmubi:MusaTT8 line6	Musa sp. Cv. Rasthali	Expression analysis; LC-MS; chlorophyll estimation; Biochemical assays	leaf
OE MusaMA4 L	Zmubi:MusaMA4 line1	Musa sp. Cv. Rasthali	Expression analysis; LC-MS; chlorophyll estimation; Biochemical assays	leaf
OE MusaMA4 L	Zmubi:MusaMA4 line6	Musa sp. Cv. Rasthali	Expression analysis; LC-MS; chlorophyll estimation; Biochemical assays	leaf
OE MusaMA4 L	Zmubi:MusaMA4 line 7	Musa sp. Cv. Rasthali	Expression analysis; LC-MS; chlorophyll estimation; Biochemical assays	leaf
OE MusaMA4+MusaTT8 L	Zmubi:MusaMA4; Zmubi:MusaTT8 line3	Musa sp. Cv. Rasthali	Expression analysis; LC-MS; chlorophyll estimation; Biochemical assays	leaf
OE MusaMA4+MusaTT8 L	Zmubi:MusaMA4; Zmubi:MusaTT8 line4	Musa sp. Cv. Rasthali	Expression analysis; LC-MS; chlorophyll estimation; Biochemical assays	leaf
OE MusaMA4+MusaTT8 L	Zmubi:MusaMA4; Zmubi:MusaTT8 line17	Musa sp. Cv. Rasthali	Expression analysis; LC-MS; chlorophyll estimation; Biochemical assays	leaf
OE MusaMA8 L	Zmubi:MusaMA8 line2	Musa sp. Cv. Rasthali	Expression analysis; LC-MS; chlorophyll estimation; Biochemical assays	leaf
OE MusaMA8 L	Zmubi:MusaMA8 line3	Musa sp. Cv. Rasthali	Expression analysis; LC-MS; chlorophyll estimation; Biochemical assays	leaf
OE MusaMA8 L	Zmubi:MusaMA8 line6	Musa sp. Cv. Rasthali	Expression analysis; LC-MS; chlorophyll estimation; Biochemical assays	leaf
OE MusaMA8+MusaTT8 L	Zmubi:MusaMA8; Zmubi:MusaTT8 line1	Musa sp. Cv. Rasthali	Expression analysis; LC-MS; chlorophyll estimation; Biochemical assays	leaf
OE MusaMA8+MusaTT8 L	Zmubi:MusaMA8; Zmubi:MusaTT8 line3	Musa sp. Cv. Rasthali	Expression analysis; LC-MS; chlorophyll estimation; Biochemical assays	leaf
OE MusaMA8+MusaTT8 L	Zmubi:MusaMA8; Zmubi:MusaTT8 line5	Musa sp. Cv. Rasthali	Expression analysis; LC-MS; chlorophyll estimation; Biochemical assays	leaf
Arabidopsis	35S:MbaMa2	Arabidopsis mutant myb90	proanthocynidin content and anthocyanin content estimation	seeds/seedlings
Arabidopsis	35S:MusaMa4	Arabidopsis mutant myb90	proanthocynidin content and anthocyanin content estimation	seeds/seedlings
Arabidopsis	35S:MusaMa8	Arabidopsis mutant myb90	proanthocynidin content and anthocyanin content estimation	seeds/seedlings
Arabidopsis	35S:MusaUP1	Arabidopsis mutant myb90	proanthocynidin content and anthocyanin content estimation	seeds/seedlings
Arabidopsis	35S:MusaUP2	Arabidopsis mutant myb90	proanthocynidin content and anthocyanin content estimation	seeds/seedlings
Arabidopsis	35S:MusaTT8	Arabidopsis mutant tt8	proanthocynidin content and anthocyanin content estimation	seeds/seedlings
Arabidopsis	35S:MbaMa2	Arabidopsis mutant tt8	proanthocynidin content and anthocyanin content estimation	seeds/seedlings
Arabidopsis	35S:MusaMa4	Arabidopsis mutant tt8	proanthocynidin content and anthocyanin content estimation	seeds/seedlings
Arabidopsis	35S:MusaMa8	Arabidopsis mutant tt8	proanthocynidin content and anthocyanin content estimation	seeds/seedlings
Arabidopsis	35S:MusaUP1	Arabidopsis mutant tt8	proanthocynidin content and anthocyanin content estimation	seeds/seedlings
Arabidopsis	35S:MusaUP2	Arabidopsis mutant tt8	proanthocynidin content and anthocyanin content estimation	seeds/seedlings
	Note: All banana transgenic lines used were positive for GUS reporter gene and PCR confirmed for the presence of hygromycin gene
